# Supplementary material for: From multi-omics integration towards novel genomic interaction networks to identify key cancer cell line characteristics
Source: Sci Rep. 2021 May 18;11:10542. doi: 10.1038/s41598-021-90047-3 (PMC8131752; doi:10.1038/s41598-021-90047-3)
Supplement: Supplementary file 4 — Supplementary Information 1. [file 41598_2021_90047_MOESM4_ESM.xlsx]

## Sheet: Sheet1
Supplementary File 1
From multi-omics integration towards novel genomic interaction networks to identify key cancer cell line characteristics
T.J.M. Kuijpers1,*, J.C.S. Kleinjans1 and D.G.J. Jennen1
1 Department of Toxicogenomics, GROW School for Oncology and Developmental Biology, Maastricht University, P.O. Box 616, 6200 MD, Maastricht, the Netherlands
Email: tim.kuijpers@maastrichtuniversity.nl, danyel.jennen@maastrichtuniversity.nl, j.kleinjans@maastrichtuniversity.nl
Supplementary file describes the cancer cell lines in each cluster

## Sheet: Cluster 1
CCLE_ID	Site_Primary	Histology	Hist_Subtype1	Disease	Original.Source.of.Cell.Line	Gender	type	Race
UMUC3_URINARY_TRACT	urinary_tract	carcinoma	transitional_cell_carcinoma	bladder_cancer	ATCC	male	urinary_tract
RVH421_SKIN	skin	malignant_melanoma	NS			male	melanoma	caucasian
NCIH28_PLEURA	pleura	mesothelioma	NS		ATCC	male	mesothelioma	caucasian
LN229_CENTRAL_NERVOUS_SYSTEM	central_nervous_system	glioma	astrocytoma_Grade_IV		NIBRI	female	glioma	caucasian
SNGM_ENDOMETRIUM	endometrium	carcinoma	adenocarcinoma	intermediately differentiated adenocarcinoma	HSSRB	female	endometrium	asian
HT1080_SOFT_TISSUE	soft_tissue	fibrosarcoma	NS	fibrosarcoma_cancer	ATCC	male	soft_tissue	caucasian
SKMEL1_SKIN	skin	malignant_melanoma	NS		NIBRI	male	melanoma	caucasian
HS936T_SKIN	skin	malignant_melanoma	NS		GNF	male	melanoma
NCIH322_LUNG	lung	carcinoma	adenocarcinoma	lung_cancer	EACC	male	lung_NSC	caucasian
SKMEL28_SKIN	skin	malignant_melanoma	NS	skin_cancer	NIBRI	male	melanoma
SH4_SKIN	skin	malignant_melanoma	NS		ATCC	female	melanoma	caucasian
JHOC5_OVARY	ovary	carcinoma	clear_cell_carcinoma		RIKEN	female	ovary
CORL105_LUNG	lung	carcinoma	adenocarcinoma		GNF	male	lung_NSC	caucasian
OVK18_OVARY	ovary	carcinoma	endometrioid_carcinoma		Riken	female	ovary
OV90_OVARY	ovary	carcinoma	mixed_carcinoma	malignant_papillary_serous_adenocarcinoma	NIBRI	female	ovary	caucasian
HLF_LIVER	liver	carcinoma	hepatocellular_carcinoma		HSRRB	male	liver	asian
WM115_SKIN	skin	malignant_melanoma	NS			female	melanoma
JHH4_LIVER	liver	carcinoma	hepatocellular_carcinoma		HSRRB	male	liver	asian
FU97_STOMACH	stomach	carcinoma	diffuse_adenocarcinoma		HSRRB	female	stomach	asian
COLO800_SKIN	skin	malignant_melanoma	NS		ATCC	male	melanoma
UACC62_SKIN	skin	malignant_melanoma	NS	melanoma			melanoma
GOS3_CENTRAL_NERVOUS_SYSTEM	central_nervous_system	glioma	astrocytoma	Brain Cancer	GNF	male	glioma
KYSE140_OESOPHAGUS	oesophagus	carcinoma	squamous_cell_carcinoma		DSMZ	male	esophagus	asian
SH10TC_STOMACH	stomach	carcinoma	NS		RIKEN		stomach
KG1C_CENTRAL_NERVOUS_SYSTEM	central_nervous_system	glioma	astrocytoma_Grade_IV		HSRRB	male	glioma
HUH7_LIVER	liver	carcinoma	hepatocellular_carcinoma		HSSRB	male	liver	asian
HEC108_ENDOMETRIUM	endometrium	carcinoma	adenocarcinoma		HSSRB	female	endometrium	asian
A3KAW_HAEMATOPOIETIC_AND_LYMPHOID_TISSUE	haematopoietic_and_lymphoid_tissue	lymphoid_neoplasm	diffuse_large_B_cell_lymphoma		HSRRB	female	lymphoma_DLBCL
HEC6_ENDOMETRIUM	endometrium	carcinoma	adenocarcinoma		HSSRB	female	endometrium	asian
AM38_CENTRAL_NERVOUS_SYSTEM	central_nervous_system	glioma	astrocytoma_Grade_IV		HSSRB	male	glioma
HEC50B_ENDOMETRIUM	endometrium	carcinoma	adenocarcinoma		HSSRB	female	endometrium	asian
VMRCRCW_KIDNEY	kidney	carcinoma	NS			male	kidney
HGC27_STOMACH	stomach	carcinoma	undifferentiated_adenocarcinoma		GNF		stomach	asian
HMC18_BREAST	breast	carcinoma	NS		HSSRB	female	breast	asian
KMM1_HAEMATOPOIETIC_AND_LYMPHOID_TISSUE	haematopoietic_and_lymphoid_tissue	lymphoid_neoplasm	plasma_cell_myeloma	multiple_myeloma	HSSRB	male	multiple_myeloma	asian
A498_KIDNEY	kidney	carcinoma	renal_cell_carcinoma	renal_cell_carcinoma		male	kidney
BCP1_HAEMATOPOIETIC_AND_LYMPHOID_TISSUE	haematopoietic_and_lymphoid_tissue	lymphoid_neoplasm	B_cell_lymphoma_unspecified		ATCC	male	lymphoma_other
MESSA_SOFT_TISSUE	soft_tissue	sarcoma	NS		ATCC	female	soft_tissue	caucasian
SW1271_LUNG	lung	carcinoma	small_cell_carcinoma		ATCC	male	lung_small_cell	caucasian
GCT_SOFT_TISSUE	soft_tissue	malignant_fibrous_histiocytoma-pleomorphic_sarcoma	NS		NIBRI	male	soft_tissue
U2OS_BONE	bone	osteosarcoma	NS	bone_cancer	ATCC	female	osteosarcoma	caucasian
H4_CENTRAL_NERVOUS_SYSTEM	central_nervous_system	glioma	NS		NIBRI	male	glioma	caucasian
G401_SOFT_TISSUE	soft_tissue	rhabdoid_tumour	NS	rhabdoid_tumour	NIBRI	male	soft_tissue	caucasian
HCC1395_BREAST	breast	carcinoma	ductal_carcinoma		ATCC	female	breast	caucasian
IALM_LUNG	lung	carcinoma	large_cell_carcinoma		RIKEN	male	lung_NSC	asian
SNU398_LIVER	liver	carcinoma	hepatocellular_carcinoma		NIBRI	male	liver	asian
253J_URINARY_TRACT	urinary_tract	carcinoma	transitional_cell_carcinoma		KCLB		urinary_tract
COLO783_SKIN	skin	malignant_melanoma	NS		DSMZ	female	melanoma
COLO792_SKIN	skin	malignant_melanoma	NS		ECACC	male	melanoma
COV434_OVARY	ovary	sex_cord-stromal_tumour	granulosa_cell_tumour		ECACC	female	ovary
WM983B_SKIN	skin	malignant_melanoma	NS		GNF		melanoma
NCIH1339_LUNG	lung	carcinoma	small_cell_carcinoma		ATCC	female	lung_small_cell	caucasian
WM1799_SKIN	skin	malignant_melanoma	NS		WISTAR		melanoma
MEWO_SKIN	skin	malignant_melanoma	NS		GNF	male	melanoma	caucasian
WM88_SKIN	skin	malignant_melanoma	NS		GNF		melanoma
IGR1_SKIN	skin	malignant_melanoma	NS			male	melanoma
MDST8_LARGE_INTESTINE	large_intestine	carcinoma	adenocarcinoma		ECACC		colorectal
RH30_SOFT_TISSUE	soft_tissue	rhabdomyosarcoma	alveolar		DSMZ	male	soft_tissue	caucasian
A2058_SKIN	skin	malignant_melanoma	NS	melanoma	GNF	male	melanoma	caucasian
SNU1079_BILIARY_TRACT	biliary_tract	carcinoma	NS				bile_duct
SNU738_CENTRAL_NERVOUS_SYSTEM	central_nervous_system	glioma	oligodendroglioma		KCLB	male	glioma	asian
SNU878_LIVER	liver	carcinoma	hepatocellular_carcinoma		KCLB	female	liver	asian
IGR39_SKIN	skin	malignant_melanoma	NS	Skin Cancer	DSMZ	male	melanoma
HEP3B217_LIVER	liver	carcinoma	hepatocellular_carcinoma	hepatocellular_cancer		male	liver	african_american
KYM1_SOFT_TISSUE	soft_tissue	rhabdomyosarcoma	NS		NIBRI		soft_tissue	asian
LC1F_LUNG	lung	carcinoma	squamous_cell_carcinoma	lung_cancer	RIKEN	male	lung_NSC	asian
PLCPRF5_LIVER	liver	carcinoma	hepatocellular_carcinoma		ATCC	male	liver
HT144_SKIN	skin	malignant_melanoma	NS			male	melanoma	caucasian
SKMEL31_SKIN	skin	malignant_melanoma	NS	malignant_melanoma	ATCC	female	melanoma
HS939T_SKIN	skin	malignant_melanoma	NS			female	melanoma	caucasian
SNU1_STOMACH	stomach	carcinoma	undifferentiated_adenocarcinoma	poorly_differentiated_gastric carcinoma	NIBRI	male	stomach	asian
TE617T_SOFT_TISSUE	soft_tissue	rhabdomyosarcoma	NS		GNF	female	soft_tissue	caucasian
A101D_SKIN	skin	malignant_melanoma	NS		GNF	male	melanoma	caucasian
RKO_LARGE_INTESTINE	large_intestine	carcinoma	adenocarcinoma		ATCC		colorectal
ONS76_CENTRAL_NERVOUS_SYSTEM	central_nervous_system	primitive_neuroectodermal_tumour-medulloblastoma	NS		HSSRB	female	medulloblastoma
MDAMB157_BREAST	breast	carcinoma	ductal_carcinoma	breast_cancer	ATCC	female	breast	african_american
HEPG2_LIVER	liver	carcinoma	hepatocellular_carcinoma	liver_cancer	NIBRI/ATCC	male	liver	caucasian
SBC5_LUNG	lung	carcinoma	small_cell_carcinoma	lung_cancer	HSRRB		lung_small_cell
COLO829_SKIN	skin	malignant_melanoma	NS		ATCC	male	melanoma	caucasian
IPC298_SKIN	skin	malignant_melanoma	NS		DSMZ	female	melanoma
IGROV1_OVARY	ovary	carcinoma	adenocarcinoma	ovarian_cancer	NCI/DCTD	female	ovary
SKMEL24_SKIN	skin	malignant_melanoma	NS		ATCC	male	melanoma	caucasian
K029AX_SKIN	skin	malignant_melanoma	NS	Skin Cancer	Acd Lab		melanoma
HS695T_SKIN	skin	malignant_melanoma	NS	melanoma	ATCC	male	melanoma	caucasian
SKMEL3_SKIN	skin	malignant_melanoma	NS			female	melanoma	caucasian
HMCB_SKIN	skin	malignant_melanoma	NS	Skin Cancer			melanoma
MALME3M_SKIN	skin	malignant_melanoma	NS	skin_cancer	NIBRI	male	melanoma	caucasian
MELJUSO_SKIN	skin	malignant_melanoma	NS	melanoma	DSMZ	female	melanoma
COLO679_SKIN	skin	malignant_melanoma	NS		DSMZ	female	melanoma
HUH1_LIVER	liver	carcinoma	hepatocellular_carcinoma		HSRRB	male	liver	asian
TYKNU_OVARY	ovary	carcinoma	undifferentiated_carcinoma		NIBRI	female	ovary	asian
MELHO_SKIN	skin	malignant_melanoma	NS		DSMZ	female	melanoma
G361_SKIN	skin	malignant_melanoma	NS		ATCC	male	melanoma	caucasian
KYSE70_OESOPHAGUS	oesophagus	carcinoma	squamous_cell_carcinoma		DSMZ	male	esophagus	asian
COLO741_SKIN	skin	malignant_melanoma	NS	colon_carcinoma and melanoma	GNF	female	melanoma
SKMEL30_SKIN	skin	malignant_melanoma	NS		DSMZ	male	melanoma	caucasian
C32_SKIN	skin	malignant_melanoma	NS		ATCC	male	melanoma	caucasian
ES2_OVARY	ovary	carcinoma	clear_cell_carcinoma	ovarian_cancer	ATCC	female	ovary	african_american
G402_SOFT_TISSUE	soft_tissue	rhabdoid_tumour	NS	renal_leiomyoblastoma		female	soft_tissue	caucasian
A375_SKIN	skin	malignant_melanoma	NS		ATCC	female	melanoma
HS294T_SKIN	skin	malignant_melanoma	NS	melanoma	ATCC	male	melanoma	caucasian
SKMEL5_SKIN	skin	malignant_melanoma	NS	skin_cancer	NIBRI	female	melanoma	caucasian
HS944T_SKIN	skin	malignant_melanoma	NS		NIBRI	male	melanoma	caucasian
K562_HAEMATOPOIETIC_AND_LYMPHOID_TISSUE	haematopoietic_and_lymphoid_tissue	haematopoietic_neoplasm	blast_phase_chronic_myeloid_leukaemia	leukaemia	ATCC	female	CML
WM2664_SKIN	skin	malignant_melanoma	NS	melanoma	ATCC	female	melanoma
LOXIMVI_SKIN	skin	malignant_melanoma	NS	skin_cancer	NCI/DCTD	male	melanoma
UACC257_SKIN	skin	malignant_melanoma	NS	melanoma	NCI/DCTD		melanoma
KYSE510_OESOPHAGUS	oesophagus	carcinoma	squamous_cell_carcinoma		GNF	female	esophagus	asian
IGR37_SKIN	skin	malignant_melanoma	NS	Skin Cancer	NIBRI	male	melanoma
HS852T_SKIN	skin	malignant_melanoma	NS				melanoma
TE441T_SOFT_TISSUE	soft_tissue	rhabdomyosarcoma	NS		ATCC	female	soft_tissue	african_american

## Sheet: Cluster 2
CCLE_ID	Site_Primary	Histology	Hist_Subtype1	Disease	Original.Source.of.Cell.Line	Gender	type	Race
DMS53_LUNG	lung	carcinoma	small_cell_carcinoma	lung_cancer	ATCC	male	lung_small_cell	caucasian
NCIH1184_LUNG	lung	carcinoma	small_cell_carcinoma		ATCC	male	lung_small_cell	caucasian
NCIH2227_LUNG	lung	carcinoma	small_cell_carcinoma		ATCC	male	lung_small_cell	caucasian
NH6_AUTONOMIC_GANGLIA	autonomic_ganglia	neuroblastoma	NS	neuroblastoma	HSSRB	female	neuroblastoma
NCIH510_LUNG	lung	carcinoma	small_cell_carcinoma		ATCC	male	lung_small_cell	caucasian
NCIH716_LARGE_INTESTINE	large_intestine	carcinoma	adenocarcinoma		NIBRI	male	colorectal	caucasian
NCIH2066_LUNG	lung	carcinoma	small_cell_carcinoma		ATCC	female	lung_small_cell	caucasian
NCIH1341_LUNG	lung	carcinoma	small_cell_carcinoma		ATCC	female	lung_small_cell
NCIH2029_LUNG	lung	carcinoma	small_cell_carcinoma		ATCC	female	lung_small_cell	caucasian
HCC33_LUNG	lung	carcinoma	small_cell_carcinoma	lung_cancer	DSMZ	male	lung_small_cell	caucasian
COLO668_LUNG	lung	carcinoma	small_cell_carcinoma		ECACC	female	lung_small_cell
KPNRTBM1_AUTONOMIC_GANGLIA	autonomic_ganglia	neuroblastoma	NS	neuroblastoma	HSSRB		neuroblastoma
ECC10_STOMACH	stomach	carcinoma	small_cell_adenocarcinoma		RIKEN		stomach
ECC12_STOMACH	stomach	carcinoma	small_cell_adenocarcinoma		Riken	male	stomach
NCIH1963_LUNG	lung	carcinoma	small_cell_carcinoma		ATCC	male	lung_small_cell	african_american
MFE296_ENDOMETRIUM	endometrium	carcinoma	adenocarcinoma			female	endometrium	caucasian
NCIH810_LUNG	lung	carcinoma	large_cell_carcinoma		GNF	male	lung_NSC	african_american
GCIY_STOMACH	stomach	carcinoma	adenocarcinoma		GNF	female	stomach	asian
SKNSH_AUTONOMIC_GANGLIA	autonomic_ganglia	neuroblastoma	NS	neuroblastoma	ATCC	female	neuroblastoma
A673_BONE	bone	Ewings_sarcoma-peripheral_primitive_neuroectodermal_tumour	NS	Ewings_sarcoma	NIBRI	female	Ewings_Sarcoma
SKNMC_BONE	bone	Ewings_sarcoma-peripheral_primitive_neuroectodermal_tumour	NS	neuroepithelioma	ATCC	female	Ewings_Sarcoma	caucasian
RDES_BONE	bone	Ewings_sarcoma-peripheral_primitive_neuroectodermal_tumour	NS	Ewing family tumor	NIBRI	male	Ewings_Sarcoma	caucasian
NCIH82_LUNG	lung	carcinoma	small_cell_carcinoma		ATCC	male	lung_small_cell	caucasian
SKNFI_AUTONOMIC_GANGLIA	autonomic_ganglia	neuroblastoma	NS	neuroblastoma	NIBRI	male	neuroblastoma	caucasian
SKNAS_AUTONOMIC_GANGLIA	autonomic_ganglia	neuroblastoma	NS	neuroblastoma	ATCC	female	neuroblastoma	caucasian
HCC1187_BREAST	breast	carcinoma	ductal_carcinoma	ductal_carcinoma	ATCC	female	breast	caucasian
SKES1_BONE	bone	Ewings_sarcoma-peripheral_primitive_neuroectodermal_tumour	NS	Ewing family tumor	NIBRI	male	Ewings_Sarcoma	caucasian
DMS454_LUNG	lung	carcinoma	small_cell_carcinoma		ECACC	male	lung_small_cell
CORL47_LUNG	lung	carcinoma	small_cell_carcinoma		ECACC	male	lung_small_cell	caucasian
DMS273_LUNG	lung	carcinoma	small_cell_carcinoma		ECACC	female	lung_small_cell
CORL311_LUNG	lung	carcinoma	small_cell_carcinoma		ECACC	male	lung_small_cell
NCIH2081_LUNG	lung	carcinoma	small_cell_carcinoma		NIBRI	female	lung_small_cell	caucasian
NCIH1092_LUNG	lung	carcinoma	small_cell_carcinoma		ATCC	male	lung_small_cell	caucasian
NCIH1105_LUNG	lung	carcinoma	small_cell_carcinoma		ATCC	male	lung_small_cell	caucasian
NCIH1436_LUNG	lung	carcinoma	small_cell_carcinoma		ATCC	male	lung_small_cell	caucasian
NCIH1876_LUNG	lung	carcinoma	small_cell_carcinoma		ATCC	male	lung_small_cell	caucasian
CORL24_LUNG	lung	carcinoma	small_cell_carcinoma		ECACC	male	lung_small_cell
CORL88_LUNG	lung	carcinoma	small_cell_carcinoma		ECACC	male	lung_small_cell	caucasian
CORL95_LUNG	lung	carcinoma	small_cell_carcinoma		ECACC	male	lung_small_cell
HCC1833_LUNG	lung	carcinoma	adenocarcinoma	lung_cancer	KCLB	female	lung_NSC	caucasian
CORL279_LUNG	lung	carcinoma	small_cell_carcinoma		ECACC	male	lung_small_cell
COLO684_ENDOMETRIUM	endometrium	carcinoma	adenocarcinoma		ECACC	female	endometrium
IMR32_AUTONOMIC_GANGLIA	autonomic_ganglia	neuroblastoma	NS	neuroblastoma	NIBRI	male	neuroblastoma	caucasian
KPNYN_AUTONOMIC_GANGLIA	autonomic_ganglia	neuroblastoma	NS	neuroblastoma	HSSRB	male	neuroblastoma
DMS153_LUNG	lung	carcinoma	small_cell_carcinoma		ATCC	male	lung_small_cell	caucasian
NCIH1048_LUNG	lung	carcinoma	small_cell_carcinoma		ATCC	female	lung_small_cell
NCIH660_PROSTATE	prostate	carcinoma	small_cell_carcinoma	small_cell_carcinoma	GNF	male	prostate	caucasian
NCIH1618_LUNG	lung	carcinoma	small_cell_carcinoma		ATCC	female	lung_small_cell	caucasian
NCIH69_LUNG	lung	carcinoma	small_cell_carcinoma	papillary_adenocarcinoma	ATCC	male	lung_small_cell	caucasian
SKNBE2_AUTONOMIC_GANGLIA	autonomic_ganglia	neuroblastoma	NS	neuroblastoma	GNF	male	neuroblastoma
NCIH1930_LUNG	lung	carcinoma	small_cell_carcinoma		ATCC	male	lung_small_cell	caucasian
NCIH1836_LUNG	lung	carcinoma	small_cell_carcinoma		ATCC	male	lung_small_cell	caucasian
SKNDZ_AUTONOMIC_GANGLIA	autonomic_ganglia	neuroblastoma	NS	neuroblastoma	NIBRI	female	neuroblastoma	caucasian
DMS114_LUNG	lung	carcinoma	small_cell_carcinoma	lung_cancer	ATCC	male	lung_small_cell	caucasian
NCIH524_LUNG	lung	carcinoma	small_cell_carcinoma		ATCC	male	lung_small_cell	caucasian
NCIH209_LUNG	lung	carcinoma	small_cell_carcinoma	lung_cancer		male	lung_small_cell	caucasian
VCAP_PROSTATE	prostate	carcinoma	adenocarcinoma	prostate_cancer	ATCC	male	prostate	caucasian
NCIH889_LUNG	lung	carcinoma	small_cell_carcinoma		ATCC	female	lung_small_cell	caucasian
NCIH211_LUNG	lung	carcinoma	small_cell_carcinoma		ATCC	female	lung_small_cell	caucasian
MDAPCA2B_PROSTATE	prostate	carcinoma	adenocarcinoma	prostate_cancer	ATCC	male	prostate	african_american
NCIH2171_LUNG	lung	carcinoma	small_cell_carcinoma		ATCC	male	lung_small_cell	caucasian
NCIH522_LUNG	lung	carcinoma	non_small_cell_carcinoma	lung_cancer	GNF	male	lung_NSC	caucasian
EN_ENDOMETRIUM	endometrium	carcinoma	NS	Endometrial Cancer	DSMZ	female	endometrium	asian
NCIH661_LUNG	lung	carcinoma	large_cell_carcinoma	large_cell_lung_cancer	ATCC	male	lung_NSC	caucasian
JHUEM2_ENDOMETRIUM	endometrium	carcinoma	adenocarcinoma	Endometrial Cancer	GNF	female	endometrium	asian
NCIH1155_LUNG	lung	carcinoma	large_cell_carcinoma		ATCC	male	lung_NSC	caucasian
QGP1_PANCREAS	pancreas	carcinoma	NS	Pancreatic Cancer	HSRRB	male	pancreas	asian
22RV1_PROSTATE	prostate	carcinoma	NS	prostate_cancer	ATCC	male	prostate
NCIH146_LUNG	lung	carcinoma	small_cell_carcinoma		ATCC	male	lung_small_cell	caucasian
CHP212_AUTONOMIC_GANGLIA	autonomic_ganglia	neuroblastoma	NS	neuroblastoma	NIBRI		neuroblastoma
DMS79_LUNG	lung	carcinoma	small_cell_carcinoma		ATCC		lung_small_cell	caucasian
NCIH2106_LUNG	lung	carcinoma	non_small_cell_carcinoma		GNF	male	lung_NSC	caucasian
NCIH526_LUNG	lung	carcinoma	small_cell_carcinoma	lung_cancer	ATCC	male	lung_small_cell	caucasian
NCIH2196_LUNG	lung	carcinoma	small_cell_carcinoma		ATCC	male	lung_small_cell	caucasian
NCIH446_LUNG	lung	carcinoma	small_cell_carcinoma		ATCC	male	lung_small_cell	caucasian
RD_SOFT_TISSUE	soft_tissue	rhabdomyosarcoma	embryonal		ATCC	female	soft_tissue	caucasian
TT_THYROID	thyroid	carcinoma	medullary_carcinoma	medulla_carcinoma	NIBRI	female	thyroid	caucasian
CHP126_AUTONOMIC_GANGLIA	autonomic_ganglia	neuroblastoma	NS	neuroblastoma	DSMZ	female	neuroblastoma
SCLC21H_LUNG	lung	carcinoma	small_cell_carcinoma		DSMZ	male	lung_small_cell	caucasian
SHP77_LUNG	lung	carcinoma	small_cell_carcinoma		ATCC	male	lung_small_cell	caucasian
NB1_AUTONOMIC_GANGLIA	autonomic_ganglia	neuroblastoma	NS	neuroblastoma		male	neuroblastoma
NCIH841_LUNG	lung	carcinoma	small_cell_carcinoma			male	lung_small_cell	caucasian
COLO320_LARGE_INTESTINE	large_intestine	carcinoma	adenocarcinoma		DSMZ	female	colorectal	caucasian
CAL51_BREAST	breast	carcinoma	NS	breast_cancer	DSMZ	female	breast
SIMA_AUTONOMIC_GANGLIA	autonomic_ganglia	neuroblastoma	NS		DSMZ	male	neuroblastoma	caucasian

## Sheet: Cluster 3
CCLE_ID	Site_Primary	Histology	Hist_Subtype1	Disease	Original.Source.of.Cell.Line	Gender	type	Race
HUT78_HAEMATOPOIETIC_AND_LYMPHOID_TISSUE	haematopoietic_and_lymphoid_tissue	lymphoid_neoplasm	mycosis_fungoides-Sezary_syndrome	sezary_syndrome	NIBRI	male	lymphoma_other	caucasian
HOS_BONE	bone	osteosarcoma	NS		GNF	female	osteosarcoma	caucasian
AML193_HAEMATOPOIETIC_AND_LYMPHOID_TISSUE	haematopoietic_and_lymphoid_tissue	haematopoietic_neoplasm	acute_myeloid_leukaemia		ATCC	female	AML
OV56_OVARY	ovary	carcinoma	NS		ECACC	female	ovary
P31FUJ_HAEMATOPOIETIC_AND_LYMPHOID_TISSUE	haematopoietic_and_lymphoid_tissue	haematopoietic_neoplasm	acute_myeloid_leukaemia		HSSRB	male	AML	asian
HS611T_HAEMATOPOIETIC_AND_LYMPHOID_TISSUE	haematopoietic_and_lymphoid_tissue	lymphoid_neoplasm	Hodgkin_lymphoma		NIBRI	female	lymphoma_Hodgkin
HUT102_HAEMATOPOIETIC_AND_LYMPHOID_TISSUE	haematopoietic_and_lymphoid_tissue	lymphoid_neoplasm	mycosis_fungoides-Sezary_syndrome	mycosis_fungoides	ATCC	male	lymphoma_other	african_american
SKUT1_SOFT_TISSUE	soft_tissue	leiomyosarcoma	NS		ATCC	female	soft_tissue	caucasian
HEL_HAEMATOPOIETIC_AND_LYMPHOID_TISSUE	haematopoietic_and_lymphoid_tissue	haematopoietic_neoplasm	acute_myeloid_leukaemia		DSMZ	male	AML
ACCMESO1_PLEURA	pleura	mesothelioma	NS		RIKEN		mesothelioma
NCIH1915_LUNG	lung	carcinoma	large_cell_carcinoma		ATCC	female	lung_NSC	caucasian
GSS_STOMACH	stomach	carcinoma	adenocarcinoma		RIKEN		stomach
RS411_HAEMATOPOIETIC_AND_LYMPHOID_TISSUE	haematopoietic_and_lymphoid_tissue	lymphoid_neoplasm	acute_lymphoblastic_B_cell_leukaemia		ATCC	female	B-cell_ALL	caucasian
A204_SOFT_TISSUE	soft_tissue	rhabdoid_tumour	NS		NIBRI	female	soft_tissue
KO52_HAEMATOPOIETIC_AND_LYMPHOID_TISSUE	haematopoietic_and_lymphoid_tissue	haematopoietic_neoplasm	acute_myeloid_leukaemia		HSSRB	male	AML
LU99_LUNG	lung	carcinoma	large_cell_carcinoma		HSRRB	male	lung_NSC	asian
NCO2_HAEMATOPOIETIC_AND_LYMPHOID_TISSUE	haematopoietic_and_lymphoid_tissue	haematopoietic_neoplasm	chronic_myeloid_leukaemia		HSSRB	female	CML
HEL9217_HAEMATOPOIETIC_AND_LYMPHOID_TISSUE	haematopoietic_and_lymphoid_tissue	haematopoietic_neoplasm	acute_myeloid_leukaemia	erythroleukemia	NIBRI	male	AML	caucasian
THP1_HAEMATOPOIETIC_AND_LYMPHOID_TISSUE	haematopoietic_and_lymphoid_tissue	haematopoietic_neoplasm	acute_myeloid_leukaemia	acute_monocytic_leukemia	NIBRI	male	AML
GDM1_HAEMATOPOIETIC_AND_LYMPHOID_TISSUE	haematopoietic_and_lymphoid_tissue	haematopoietic_neoplasm	acute_myeloid_leukaemia		NIBRI	female	AML	caucasian
D283MED_CENTRAL_NERVOUS_SYSTEM	central_nervous_system	primitive_neuroectodermal_tumour-medulloblastoma	NS		NIBRI	male	medulloblastoma	caucasian
MJ_HAEMATOPOIETIC_AND_LYMPHOID_TISSUE	haematopoietic_and_lymphoid_tissue	lymphoid_neoplasm	mycosis_fungoides-Sezary_syndrome		NIBRI	male	lymphoma_other	caucasian
A704_KIDNEY	kidney	carcinoma	renal_cell_carcinoma	kidney_cancer	GNF	male	kidney
SNU175_LARGE_INTESTINE	large_intestine	carcinoma	NS		KCLB	female	colorectal	asian
SET2_HAEMATOPOIETIC_AND_LYMPHOID_TISSUE	haematopoietic_and_lymphoid_tissue	haematopoietic_neoplasm	essential_thrombocythaemia			female	leukemia_other
CMK_HAEMATOPOIETIC_AND_LYMPHOID_TISSUE	haematopoietic_and_lymphoid_tissue	haematopoietic_neoplasm	acute_myeloid_leukaemia	Down syndrome; acute megakaryoblastic leukaemia	DSMZ	male	AML
NCIH929_HAEMATOPOIETIC_AND_LYMPHOID_TISSUE	haematopoietic_and_lymphoid_tissue	lymphoid_neoplasm	plasma_cell_myeloma	multiple_myeloma		female	multiple_myeloma	caucasian
D341MED_CENTRAL_NERVOUS_SYSTEM	central_nervous_system	primitive_neuroectodermal_tumour-medulloblastoma	NS	medulloblastoma	NIBRI	male	medulloblastoma
SKM1_HAEMATOPOIETIC_AND_LYMPHOID_TISSUE	haematopoietic_and_lymphoid_tissue	haematopoietic_neoplasm	acute_myeloid_leukaemia		HSRRB	male	AML	asian
KG1_HAEMATOPOIETIC_AND_LYMPHOID_TISSUE	haematopoietic_and_lymphoid_tissue	haematopoietic_neoplasm	acute_myeloid_leukaemia		ATCC	male	AML	caucasian
BL70_HAEMATOPOIETIC_AND_LYMPHOID_TISSUE	haematopoietic_and_lymphoid_tissue	lymphoid_neoplasm	Burkitt_lymphoma		NIBRI	male	lymphoma_Burkitt	caucasian
MEG01_HAEMATOPOIETIC_AND_LYMPHOID_TISSUE	haematopoietic_and_lymphoid_tissue	haematopoietic_neoplasm	blast_phase_chronic_myeloid_leukaemia		NIBRI	male	CML
A2780_OVARY	ovary	carcinoma	adenocarcinoma	ovarian_cancer	NIBRI	female	ovary
TOV21G_OVARY	ovary	carcinoma	clear_cell_carcinoma			female	ovary
FUOV1_OVARY	ovary	carcinoma	serous_carcinoma	ovarian_cancer	NIBRI	female	ovary	asian
HL60_HAEMATOPOIETIC_AND_LYMPHOID_TISSUE	haematopoietic_and_lymphoid_tissue	haematopoietic_neoplasm	acute_myeloid_leukaemia	leukaemia	ATCC	female	AML	caucasian
HEYA8_OVARY	ovary	carcinoma	NS	Ovarian Cancer	NIBRI	female	ovary
SEM_HAEMATOPOIETIC_AND_LYMPHOID_TISSUE	haematopoietic_and_lymphoid_tissue	lymphoid_neoplasm	acute_lymphoblastic_B_cell_leukaemia		DSMZ	female	B-cell_ALL
BDCM_HAEMATOPOIETIC_AND_LYMPHOID_TISSUE	haematopoietic_and_lymphoid_tissue	lymphoid_neoplasm	acute_lymphoblastic_B_cell_leukaemia	acute myelogenous leukemia M5a	NIBRI	male	B-cell_ALL
TOV112D_OVARY	ovary	carcinoma	endometrioid_carcinoma	endometrioid_carcinoma	ATCC	female	ovary	caucasian
MOLM13_HAEMATOPOIETIC_AND_LYMPHOID_TISSUE	haematopoietic_and_lymphoid_tissue	haematopoietic_neoplasm	acute_myeloid_leukaemia	Leukemia	DSMZ	male	AML
PSN1_PANCREAS	pancreas	carcinoma	ductal_carcinoma		ECACC		pancreas
MHHNB11_AUTONOMIC_GANGLIA	autonomic_ganglia	neuroblastoma	NS		DSMZ	male	neuroblastoma	caucasian
GRANTA519_HAEMATOPOIETIC_AND_LYMPHOID_TISSUE	haematopoietic_and_lymphoid_tissue	lymphoid_neoplasm	mantle_cell_lymphoma	mantle_cell_lymphoma	DSMZ	female	lymphoma_other	caucasian
MONOMAC6_HAEMATOPOIETIC_AND_LYMPHOID_TISSUE	haematopoietic_and_lymphoid_tissue	haematopoietic_neoplasm	acute_myeloid_leukaemia		DSMZ	male	AML
MOLT13_HAEMATOPOIETIC_AND_LYMPHOID_TISSUE	haematopoietic_and_lymphoid_tissue	lymphoid_neoplasm	acute_lymphoblastic_T_cell_leukaemia		DSMZ	female	T-cell_ALL
TF1_HAEMATOPOIETIC_AND_LYMPHOID_TISSUE	haematopoietic_and_lymphoid_tissue	haematopoietic_neoplasm	acute_myeloid_leukaemia		NIBRI	male	AML	asian
KASUMI2_HAEMATOPOIETIC_AND_LYMPHOID_TISSUE	haematopoietic_and_lymphoid_tissue	lymphoid_neoplasm	acute_lymphoblastic_B_cell_leukaemia	acute lymphoblastic leukemia	DSMZ	male	leukemia_other
ME1_HAEMATOPOIETIC_AND_LYMPHOID_TISSUE	haematopoietic_and_lymphoid_tissue	haematopoietic_neoplasm	acute_myeloid_leukaemia		DSMZ	male	AML	asian
KYO1_HAEMATOPOIETIC_AND_LYMPHOID_TISSUE	haematopoietic_and_lymphoid_tissue	haematopoietic_neoplasm	blast_phase_chronic_myeloid_leukaemia		DSMZ	male	CML	asian
SUPT11_HAEMATOPOIETIC_AND_LYMPHOID_TISSUE	haematopoietic_and_lymphoid_tissue	lymphoid_neoplasm	peripheral_T_cell_lymphoma_unspecified		DSMZ	male	lymphoma_other
MDAMB134VI_BREAST	breast	carcinoma	ductal_carcinoma	invasive_ductal_carcinoma		female	breast	caucasian
HCC1599_BREAST	breast	carcinoma	ductal_carcinoma		ATCC	female	breast	caucasian
OCIAML3_HAEMATOPOIETIC_AND_LYMPHOID_TISSUE	haematopoietic_and_lymphoid_tissue	haematopoietic_neoplasm	acute_myeloid_leukaemia		DSMZ	male	AML
OCILY19_HAEMATOPOIETIC_AND_LYMPHOID_TISSUE	haematopoietic_and_lymphoid_tissue	lymphoid_neoplasm	diffuse_large_B_cell_lymphoma	germinal center B-cell-like (GCB) DLBCL	DSMZ	female	lymphoma_DLBCL
MOLM6_HAEMATOPOIETIC_AND_LYMPHOID_TISSUE	haematopoietic_and_lymphoid_tissue	haematopoietic_neoplasm	blast_phase_chronic_myeloid_leukaemia		DSMZ	male	CML
KASUMI6_HAEMATOPOIETIC_AND_LYMPHOID_TISSUE	haematopoietic_and_lymphoid_tissue	haematopoietic_neoplasm	acute_myeloid_leukaemia		ATCC	male	AML	asian
LAMA84_HAEMATOPOIETIC_AND_LYMPHOID_TISSUE	haematopoietic_and_lymphoid_tissue	haematopoietic_neoplasm	blast_phase_chronic_myeloid_leukaemia		DSMZ	female	CML
CMLT1_HAEMATOPOIETIC_AND_LYMPHOID_TISSUE	haematopoietic_and_lymphoid_tissue	haematopoietic_neoplasm	blast_phase_chronic_myeloid_leukaemia		DSMZ	female	CML
BV173_HAEMATOPOIETIC_AND_LYMPHOID_TISSUE	haematopoietic_and_lymphoid_tissue	haematopoietic_neoplasm	blast_phase_chronic_myeloid_leukaemia		DSMZ	male	CML
DOHH2_HAEMATOPOIETIC_AND_LYMPHOID_TISSUE	haematopoietic_and_lymphoid_tissue	lymphoid_neoplasm	diffuse_large_B_cell_lymphoma		DSMZ	male	lymphoma_DLBCL
EOL1_HAEMATOPOIETIC_AND_LYMPHOID_TISSUE	haematopoietic_and_lymphoid_tissue	haematopoietic_neoplasm	acute_myeloid_leukaemia		DSMZ	male	AML
MONOMAC1_HAEMATOPOIETIC_AND_LYMPHOID_TISSUE	haematopoietic_and_lymphoid_tissue	haematopoietic_neoplasm	acute_myeloid_leukaemia		DSMZ	male	AML
PL21_HAEMATOPOIETIC_AND_LYMPHOID_TISSUE	haematopoietic_and_lymphoid_tissue	haematopoietic_neoplasm	acute_myeloid_leukaemia		DSMZ	male	AML
PF382_HAEMATOPOIETIC_AND_LYMPHOID_TISSUE	haematopoietic_and_lymphoid_tissue	lymphoid_neoplasm	acute_lymphoblastic_T_cell_leukaemia	TALL	DSMZ	female	T-cell_ALL
OCIAML2_HAEMATOPOIETIC_AND_LYMPHOID_TISSUE	haematopoietic_and_lymphoid_tissue	haematopoietic_neoplasm	acute_myeloid_leukaemia		DSMZ	male	AML
MHHCALL3_HAEMATOPOIETIC_AND_LYMPHOID_TISSUE	haematopoietic_and_lymphoid_tissue	lymphoid_neoplasm	acute_lymphoblastic_B_cell_leukaemia		DSMZ	female	B-cell_ALL
JURLMK1_HAEMATOPOIETIC_AND_LYMPHOID_TISSUE	haematopoietic_and_lymphoid_tissue	haematopoietic_neoplasm	blast_phase_chronic_myeloid_leukaemia		DSMZ	male	CML
OCIAML5_HAEMATOPOIETIC_AND_LYMPHOID_TISSUE	haematopoietic_and_lymphoid_tissue	haematopoietic_neoplasm	acute_myeloid_leukaemia		DSMZ	male	AML
JK1_HAEMATOPOIETIC_AND_LYMPHOID_TISSUE	haematopoietic_and_lymphoid_tissue	haematopoietic_neoplasm	blast_phase_chronic_myeloid_leukaemia		DSMZ	male	CML
KU812_HAEMATOPOIETIC_AND_LYMPHOID_TISSUE	haematopoietic_and_lymphoid_tissue	haematopoietic_neoplasm	chronic_myeloid_leukaemia		GNF	male	CML	asian
RPMI8402_HAEMATOPOIETIC_AND_LYMPHOID_TISSUE	haematopoietic_and_lymphoid_tissue	lymphoid_neoplasm	acute_lymphoblastic_T_cell_leukaemia	TALL	DSMZ	female	T-cell_ALL
NOMO1_HAEMATOPOIETIC_AND_LYMPHOID_TISSUE	haematopoietic_and_lymphoid_tissue	haematopoietic_neoplasm	acute_myeloid_leukaemia		HSRRB	female	AML
KCL22_HAEMATOPOIETIC_AND_LYMPHOID_TISSUE	haematopoietic_and_lymphoid_tissue	haematopoietic_neoplasm	blast_phase_chronic_myeloid_leukaemia		DSMZ	female	CML
CADOES1_BONE	bone	Ewings_sarcoma-peripheral_primitive_neuroectodermal_tumour	NS	Ewings_sarcoma	DSMZ	female	Ewings_Sarcoma	asian
EM2_HAEMATOPOIETIC_AND_LYMPHOID_TISSUE	haematopoietic_and_lymphoid_tissue	haematopoietic_neoplasm	blast_phase_chronic_myeloid_leukaemia		DSMZ	female	CML	caucasian
JURKAT_HAEMATOPOIETIC_AND_LYMPHOID_TISSUE	haematopoietic_and_lymphoid_tissue	lymphoid_neoplasm	acute_lymphoblastic_T_cell_leukaemia	TALL	DSMZ	male	T-cell_ALL
MHHCALL2_HAEMATOPOIETIC_AND_LYMPHOID_TISSUE	haematopoietic_and_lymphoid_tissue	lymphoid_neoplasm	acute_lymphoblastic_B_cell_leukaemia		DSMZ	female	B-cell_ALL	caucasian
M07E_HAEMATOPOIETIC_AND_LYMPHOID_TISSUE	haematopoietic_and_lymphoid_tissue	haematopoietic_neoplasm	acute_myeloid_leukaemia		DSMZ	female	AML
MOLT16_HAEMATOPOIETIC_AND_LYMPHOID_TISSUE	haematopoietic_and_lymphoid_tissue	lymphoid_neoplasm	acute_lymphoblastic_T_cell_leukaemia		DSMZ	female	T-cell_ALL
NB4_HAEMATOPOIETIC_AND_LYMPHOID_TISSUE	haematopoietic_and_lymphoid_tissue	haematopoietic_neoplasm	acute_myeloid_leukaemia		DSMZ	female	AML
BHT101_THYROID	thyroid	carcinoma	anaplastic_carcinoma		DSMZ	female	thyroid
OCIM1_HAEMATOPOIETIC_AND_LYMPHOID_TISSUE	haematopoietic_and_lymphoid_tissue	haematopoietic_neoplasm	acute_myeloid_leukaemia		DSMZ		AML
SIGM5_HAEMATOPOIETIC_AND_LYMPHOID_TISSUE	haematopoietic_and_lymphoid_tissue	haematopoietic_neoplasm	acute_myeloid_leukaemia		DSMZ	male	AML
RCHACV_HAEMATOPOIETIC_AND_LYMPHOID_TISSUE	haematopoietic_and_lymphoid_tissue	lymphoid_neoplasm	acute_lymphoblastic_B_cell_leukaemia	acute lymphoblastic leukemia	DSMZ	female	leukemia_other
CAL120_BREAST	breast	carcinoma	NS	breast_cancer	DSMZ	female	breast
MOLM16_HAEMATOPOIETIC_AND_LYMPHOID_TISSUE	haematopoietic_and_lymphoid_tissue	haematopoietic_neoplasm	acute_myeloid_leukaemia		DSMZ	female	AML	asian
F36P_HAEMATOPOIETIC_AND_LYMPHOID_TISSUE	haematopoietic_and_lymphoid_tissue	haematopoietic_neoplasm	acute_myeloid_leukaemia		DSMZ	male	AML
WSUDLCL2_HAEMATOPOIETIC_AND_LYMPHOID_TISSUE	haematopoietic_and_lymphoid_tissue	lymphoid_neoplasm	diffuse_large_B_cell_lymphoma	diffuse large cell lymphoma non-cleaved type	DSMZ	male	lymphoma_DLBCL	caucasian

## Sheet: Cluster 4
CCLE_ID	Site_Primary	Histology	Hist_Subtype1	Disease	Original.Source.of.Cell.Line	Gender	type	Race
SW1116_LARGE_INTESTINE	large_intestine	carcinoma	adenocarcinoma		ATCC	male	colorectal	caucasian
PATU8988S_PANCREAS	pancreas	carcinoma	ductal_carcinoma		DSMZ	female	pancreas
RERFLCAD2_LUNG	lung	carcinoma	adenocarcinoma		HSSRB	male	lung_NSC	asian
COV318_OVARY	ovary	carcinoma	NS		ECACC	female	ovary
SW480_LARGE_INTESTINE	large_intestine	carcinoma	adenocarcinoma	colon_cancer	ATCC	male	colorectal	caucasian
BICR56_UPPER_AERODIGESTIVE_TRACT	upper_aerodigestive_tract	carcinoma	squamous_cell_carcinoma		ECACC	female	upper_aerodigestive	caucasian
BICR16_UPPER_AERODIGESTIVE_TRACT	upper_aerodigestive_tract	carcinoma	squamous_cell_carcinoma		ECACC	male	upper_aerodigestive	caucasian
BICR6_UPPER_AERODIGESTIVE_TRACT	upper_aerodigestive_tract	carcinoma	squamous_cell_carcinoma		ECACC	male	upper_aerodigestive	caucasian
LS123_LARGE_INTESTINE	large_intestine	carcinoma	adenocarcinoma			female	colorectal	caucasian
HPAC_PANCREAS	pancreas	carcinoma	ductal_carcinoma	Pancreatic Cancer	ATCC	female	pancreas	caucasian
HUH6_LIVER	liver	other	hepatoblastoma		RIKEN	male	liver	asian
PANC0203_PANCREAS	pancreas	carcinoma	NS		ATCC	female	pancreas	caucasian
BICR22_UPPER_AERODIGESTIVE_TRACT	upper_aerodigestive_tract	carcinoma	squamous_cell_carcinoma		ECACC	male	upper_aerodigestive	caucasian
TUHR14TKB_KIDNEY	kidney	carcinoma	NS		RIKEN		kidney
SNU761_LIVER	liver	carcinoma	hepatocellular_carcinoma		KCLB	male	liver	asian
YD10B_UPPER_AERODIGESTIVE_TRACT	upper_aerodigestive_tract	carcinoma	squamous_cell_carcinoma		KCLB	male	upper_aerodigestive	asian
HEC1B_ENDOMETRIUM	endometrium	carcinoma	adenocarcinoma		NIBRI	female	endometrium
SNU1077_ENDOMETRIUM	endometrium	carcinoma	carcinosarcoma-malignant_mesodermal_mixed_tumour		KCLB	female	endometrium	asian
OVTOKO_OVARY	ovary	carcinoma	clear_cell_carcinoma	Ovarian Cancer	HSSRB	female	ovary	asian
CALU6_LUNG	lung	carcinoma	undifferentiated_carcinoma	lung_cancer	ATCC	female	lung_NSC	caucasian
SKLU1_LUNG	lung	carcinoma	adenocarcinoma		ATCC	female	lung_NSC	caucasian
EFE184_ENDOMETRIUM	endometrium	carcinoma	NS		DSMZ	female	endometrium	caucasian
CAOV4_OVARY	ovary	carcinoma	adenocarcinoma			female	ovary	caucasian
HSC2_UPPER_AERODIGESTIVE_TRACT	upper_aerodigestive_tract	carcinoma	squamous_cell_carcinoma		HSSRB	male	upper_aerodigestive
CAS1_CENTRAL_NERVOUS_SYSTEM	central_nervous_system	glioma	astrocytoma_Grade_IV		ICLC	male	glioma
KNS62_LUNG	lung	carcinoma	squamous_cell_carcinoma		ATCC	male	lung_NSC
SCC9_UPPER_AERODIGESTIVE_TRACT	upper_aerodigestive_tract	carcinoma	squamous_cell_carcinoma	head_neck_cancer	NIBRI	male	upper_aerodigestive
KYSE520_OESOPHAGUS	oesophagus	carcinoma	squamous_cell_carcinoma		DSMZ	female	esophagus	asian
HEC251_ENDOMETRIUM	endometrium	carcinoma	adenocarcinoma	Endometrial Cancer	HSSRB	female	endometrium	asian
PECAPJ15_UPPER_AERODIGESTIVE_TRACT	upper_aerodigestive_tract	carcinoma	squamous_cell_carcinoma		ECACC	male	upper_aerodigestive
PECAPJ41CLONED2_UPPER_AERODIGESTIVE_TRACT	upper_aerodigestive_tract	carcinoma	squamous_cell_carcinoma		ECACC	female	upper_aerodigestive
OVMANA_OVARY	ovary	carcinoma	clear_cell_carcinoma		NIBRI	female	ovary	asian
NCIH292_LUNG	lung	carcinoma	mucoepidermoid_carcinoma		NIBRI	female	lung_NSC	african_american
SNU8_OVARY	ovary	carcinoma	adenocarcinoma		KCLB	female	ovary	asian
HCC56_LARGE_INTESTINE	large_intestine	carcinoma	adenocarcinoma		NIBRI		colorectal
NCIH23_LUNG	lung	carcinoma	non_small_cell_carcinoma	non_small_cell_lung_cancer	ATCC	male	lung_NSC	african_american
EFO27_OVARY	ovary	carcinoma	mucinous_carcinoma		NIBRI	female	ovary
HCC44_LUNG	lung	carcinoma	adenocarcinoma	lung_cancer	DSMZ	female	lung_NSC	caucasian
SCABER_URINARY_TRACT	urinary_tract	carcinoma	transitional_cell_carcinoma		ATCC	male	urinary_tract	african_american
PANC0327_PANCREAS	pancreas	carcinoma	ductal_carcinoma		ATCC	female	pancreas	caucasian
NCIH1395_LUNG	lung	carcinoma	adenocarcinoma	lung_cancer	ATCC	female	lung_NSC	caucasian
CAL851_BREAST	breast	carcinoma	NS	breast_cancer	DSMZ	female	breast
PC3_PROSTATE	prostate	carcinoma	adenocarcinoma	prostate_cancer	ATCC	male	prostate	caucasian
KMRC2_KIDNEY	kidney	carcinoma	clear_cell_renal_cell_carcinoma	Kidney Cancer	HSRRB	male	kidney	asian
SCC25_UPPER_AERODIGESTIVE_TRACT	upper_aerodigestive_tract	carcinoma	squamous_cell_carcinoma		NIBRI	male	upper_aerodigestive
HCC1806_BREAST	breast	carcinoma	ductal_carcinoma	breast_cancer	NIBRI	female	breast	african_american
SCC15_UPPER_AERODIGESTIVE_TRACT	upper_aerodigestive_tract	carcinoma	squamous_cell_carcinoma		NIBRI	male	upper_aerodigestive
CAL54_KIDNEY	kidney	carcinoma	renal_cell_carcinoma		DSMZ	male	kidney
HDQP1_BREAST	breast	carcinoma	ductal_carcinoma	breast_cancer	DSMZ	female	breast	caucasian
ONCODG1_OVARY	ovary	carcinoma	adenocarcinoma	ovarian_cancer	DSMZ	female	ovary	caucasian
CALU3_LUNG	lung	carcinoma	adenocarcinoma	lung_cancer	NIBRI	male	lung_NSC	caucasian
BEN_LUNG	lung	carcinoma	NS		DSMZ	male	lung_NSC

## Sheet: Cluster 5
CCLE_ID	Site_Primary	Histology	Hist_Subtype1	Disease	Original.Source.of.Cell.Line	Gender	type	Race
LU65_LUNG	lung	carcinoma	non_small_cell_carcinoma	lung_cancer	JCRB	male	lung_NSC	asian
HEC151_ENDOMETRIUM	endometrium	carcinoma	adenocarcinoma		HSSRB	female	endometrium	asian
DU4475_BREAST	breast	carcinoma	ductal_carcinoma	breast_cancer	ATCC	female	breast	caucasian
NCIH508_LARGE_INTESTINE	large_intestine	carcinoma	adenocarcinoma		NIBRI	male	colorectal	caucasian
CW2_LARGE_INTESTINE	large_intestine	carcinoma	NS		RIKEN	female	colorectal
SNU61_LARGE_INTESTINE	large_intestine	carcinoma	NS		KCLB	male	colorectal	asian
TGBC11TKB_STOMACH	stomach	carcinoma	NS		RIKEN	female	stomach
HT115_LARGE_INTESTINE	large_intestine	carcinoma	NS		ECACC		colorectal
SNU520_STOMACH	stomach	carcinoma	NS		KCLB	female	stomach	asian
SNUC5_LARGE_INTESTINE	large_intestine	carcinoma	adenocarcinoma		KCLB	female	colorectal	asian
SNUC4_LARGE_INTESTINE	large_intestine	carcinoma	adenocarcinoma		KCLB	male	colorectal	asian
SNU620_STOMACH	stomach	carcinoma	NS		KCLB	female	stomach	asian
GSU_STOMACH	stomach	carcinoma	adenocarcinoma		RIKEN		stomach
JHOM2B_OVARY	ovary	carcinoma	adenocarcinoma		RIKEN	female	ovary
HCT15_LARGE_INTESTINE	large_intestine	carcinoma	adenocarcinoma	colon_cancer	NIBRI	male	colorectal
SW1463_LARGE_INTESTINE	large_intestine	carcinoma	adenocarcinoma		ATCC	female	colorectal	caucasian
CCK81_LARGE_INTESTINE	large_intestine	carcinoma	adenocarcinoma	Colon Cancer			colorectal
PATU8902_PANCREAS	pancreas	carcinoma	ductal_carcinoma		DSMZ	female	pancreas
HUCCT1_BILIARY_TRACT	biliary_tract	carcinoma	NS		HSSRB	male	bile_duct	asian
HEC265_ENDOMETRIUM	endometrium	carcinoma	adenocarcinoma		HSSRB	female	endometrium	asian
NUGC4_STOMACH	stomach	carcinoma	signet_ring_adenocarcinoma		GNF	female	stomach	asian
COLO201_LARGE_INTESTINE	large_intestine	carcinoma	adenocarcinoma	colon_cancer		male	colorectal	caucasian
OCUM1_STOMACH	stomach	carcinoma	diffuse_adenocarcinoma		NIBRI	female	stomach	asian
LS513_LARGE_INTESTINE	large_intestine	carcinoma	adenocarcinoma			male	colorectal	caucasian
GP2D_LARGE_INTESTINE	large_intestine	carcinoma	adenocarcinoma		ECACC	female	colorectal
NCIH650_LUNG	lung	carcinoma	bronchioloalveolar_adenocarcinoma		ATCC	male	lung_NSC
SW1573_LUNG	lung	carcinoma	squamous_cell_carcinoma	lung_cancer	ATCC	female	lung_NSC	caucasian
SNU601_STOMACH	stomach	carcinoma	NS		KCLB	male	stomach	asian
SNU719_STOMACH	stomach	carcinoma	NS		KCLB	male	stomach	asian
SNU81_LARGE_INTESTINE	large_intestine	carcinoma	NS		KCLB	male	colorectal	asian
SNU407_LARGE_INTESTINE	large_intestine	carcinoma	NS		KCLB	male	colorectal	asian
SNU1196_BILIARY_TRACT	biliary_tract	carcinoma	NS		KCLB		bile_duct
NCIH854_LUNG	lung	carcinoma	adenocarcinoma		KCLB		lung_NSC
SNU283_LARGE_INTESTINE	large_intestine	carcinoma	NS		KCLB	female	colorectal	asian
NCIH684_LIVER	liver	other	hepatoblastoma		KCLB		liver
DV90_LUNG	lung	carcinoma	adenocarcinoma	lung_cancer	DSMZ	male	lung_NSC
RCM1_LARGE_INTESTINE	large_intestine	carcinoma	adenocarcinoma	rectum; adenocarcinoma; well differentiated	HSSRB	female	colorectal
SNUC1_LARGE_INTESTINE	large_intestine	carcinoma	adenocarcinoma		NIBRI	male	colorectal	asian
MCAS_OVARY	ovary	carcinoma	adenocarcinoma	Ovarian Cancer	HSRRB	female	ovary
ASPC1_PANCREAS	pancreas	carcinoma	ductal_carcinoma	pancreatic_cancer	ATCC	female	pancreas	caucasian
SW620_LARGE_INTESTINE	large_intestine	carcinoma	adenocarcinoma	colon_cancer	ATCC	male	colorectal	caucasian
HCT116_LARGE_INTESTINE	large_intestine	carcinoma	NS	colon_carcinoma	NIBRI	male	colorectal
MDAMB453_BREAST	breast	carcinoma	NS	breast_cancer	NIBRI	female	breast	caucasian
LS411N_LARGE_INTESTINE	large_intestine	carcinoma	adenocarcinoma		ATCC	male	colorectal	caucasian
AGS_STOMACH	stomach	carcinoma	adenocarcinoma		NIBRI	female	stomach	caucasian
LOVO_LARGE_INTESTINE	large_intestine	carcinoma	adenocarcinoma	colorectal_cancer	NIBRI	male	colorectal	caucasian
SW48_LARGE_INTESTINE	large_intestine	carcinoma	adenocarcinoma		NIBRI	female	colorectal	caucasian
LS180_LARGE_INTESTINE	large_intestine	carcinoma	adenocarcinoma	colon_cancer		female	colorectal	caucasian
SW403_LARGE_INTESTINE	large_intestine	carcinoma	adenocarcinoma		NIBRI	female	colorectal	caucasian
KATOIII_STOMACH	stomach	carcinoma	adenocarcinoma		ATCC	male	stomach	asian
SW948_LARGE_INTESTINE	large_intestine	carcinoma	adenocarcinoma		NIBRI	female	colorectal	caucasian
KM12_LARGE_INTESTINE	large_intestine	carcinoma	adenocarcinoma	colon_cancer	NIBRI		colorectal
KYSE150_OESOPHAGUS	oesophagus	carcinoma	squamous_cell_carcinoma		DSMZ	female	esophagus	asian
CL40_LARGE_INTESTINE	large_intestine	carcinoma	NS		DSMZ	female	colorectal
MKN45_STOMACH	stomach	carcinoma	diffuse_adenocarcinoma		HSRRB	female	stomach	asian
2313287_STOMACH	stomach	carcinoma	adenocarcinoma		DSMZ	male	stomach
639V_URINARY_TRACT	urinary_tract	carcinoma	transitional_cell_carcinoma		ATCC	male	urinary_tract	caucasian
CL11_LARGE_INTESTINE	large_intestine	carcinoma	adenocarcinoma		DSMZ		colorectal

## Sheet: Cluster 6
CCLE_ID	Site_Primary	Histology	Hist_Subtype1	Disease	Original.Source.of.Cell.Line	Gender	type	Race
SNU449_LIVER	liver	carcinoma	hepatocellular_carcinoma	hepatocellular_cancer	NIBRI	male	liver	asian
RKN_SOFT_TISSUE	soft_tissue	leiomyosarcoma	NS		HSSRB	female	ovary	asian
SF126_CENTRAL_NERVOUS_SYSTEM	central_nervous_system	glioma	astrocytoma		HSSRB		glioma
HS940T_FIBROBLAST	skin	malignant_melanoma	NS		GNF	male	melanoma	caucasian
CAKI1_KIDNEY	kidney	carcinoma	clear_cell_renal_cell_carcinoma	clear_cell_carcinoma	ATCC	male	kidney	caucasian
HS746T_STOMACH	stomach	carcinoma	NS		NIBRI	male	stomach	caucasian
MSTO211H_PLEURA	pleura	mesothelioma	NS	lung_cancer	ATCC	male	mesothelioma	caucasian
T173_FIBROBLAST	bone	osteosarcoma	NS		ATCC		osteosarcoma
HS618T_FIBROBLAST	lung	carcinoma	adenocarcinoma		ATCC	female	lung_NSC	caucasian
HS870T_FIBROBLAST	bone	osteosarcoma	NS		GNF		osteosarcoma
HS706T_BONE	bone	giant_cell_tumour	NS		GNF	female	giant_cell_tumour	caucasian
TUHR4TKB_KIDNEY	kidney	carcinoma	NS		RIKEN		kidney
RCC10RGB_KIDNEY	kidney	carcinoma	renal_cell_carcinoma		RIKEN	male	kidney	asian
JHOM1_OVARY	ovary	carcinoma	adenocarcinoma		RIKEN	female	ovary
LMSU_STOMACH	stomach	carcinoma	adenocarcinoma		RIKEN		stomach
OSRC2_KIDNEY	kidney	carcinoma	renal_cell_carcinoma		RIKEN	male	kidney
TM31_CENTRAL_NERVOUS_SYSTEM	central_nervous_system	glioma	astrocytoma		RIKEN		glioma
SNU1272_KIDNEY	kidney	carcinoma	clear_cell_renal_cell_carcinoma		KCLB	female	kidney	asian
TUHR10TKB_KIDNEY	kidney	carcinoma	NS		RIKEN		kidney
SF295_CENTRAL_NERVOUS_SYSTEM	central_nervous_system	glioma	astrocytoma_Grade_IV	brain_cancer	GNF	female	glioma
SJSA1_BONE	bone	osteosarcoma	NS		ATCC	male	osteosarcoma	african_american
M059K_CENTRAL_NERVOUS_SYSTEM	central_nervous_system	glioma	astrocytoma_Grade_IV		ATCC	male	glioma
GI1_CENTRAL_NERVOUS_SYSTEM	central_nervous_system	glioma	gliosarcoma		RIKEN	male	glioma	asian
KNS60_CENTRAL_NERVOUS_SYSTEM	central_nervous_system	glioma	astrocytoma_Grade_IV		HSSRB	male	glioma
KNS81_CENTRAL_NERVOUS_SYSTEM	central_nervous_system	glioma	astrocytoma_Grade_IV		HSSRB	male	glioma
KPNSI9S_AUTONOMIC_GANGLIA	autonomic_ganglia	neuroblastoma	NS		HSSRB		neuroblastoma
KMRC20_KIDNEY	kidney	carcinoma	renal_cell_carcinoma		HSSRB		kidney
KALS1_CENTRAL_NERVOUS_SYSTEM	central_nervous_system	glioma	NS		HSSRB	female	glioma
HUH28_BILIARY_TRACT	biliary_tract	carcinoma	NS		HSSRB		bile_duct	asian
HS578T_BREAST	breast	carcinoma	ductal_carcinoma	breast_cancer	ATCC	female	breast	caucasian
SNU182_LIVER	liver	carcinoma	hepatocellular_carcinoma	hepatocellular_cancer	NIBRI	male	liver	asian
T24_URINARY_TRACT	urinary_tract	carcinoma	transitional_cell_carcinoma	transitional_cell_carcinoma	ATCC	female	urinary_tract	caucasian
SAOS2_BONE	bone	osteosarcoma	NS	osteosarcoma	NIBRI	female	osteosarcoma	caucasian
NMCG1_CENTRAL_NERVOUS_SYSTEM	central_nervous_system	glioma	NS		HSSRB		glioma
YH13_CENTRAL_NERVOUS_SYSTEM	central_nervous_system	glioma	astrocytoma_Grade_IV		HSSRB	male	glioma
NCIH2052_PLEURA	pleura	mesothelioma	NS		ATCC	male	mesothelioma	caucasian
SNU423_LIVER	liver	carcinoma	hepatocellular_carcinoma	pleomorphic hepatocellular carcinoma	NIBRI	male	liver	asian
SNU387_LIVER	liver	carcinoma	hepatocellular_carcinoma		ATCC	female	liver	asian
SNU475_LIVER	liver	carcinoma	hepatocellular_carcinoma	hepatocellular_cancer	NIBRI	male	liver	asian
RPMI7951_SKIN	skin	malignant_melanoma	NS	melanoma	ATCC	female	melanoma	caucasian
HCC1359_LUNG	lung	carcinoma	large_cell_carcinoma	lung_cancer	KCLB	female	lung_NSC	african_american
HS751T_FIBROBLAST	haematopoietic_and_lymphoid_tissue	lymphoid_neoplasm	Hodgkin_lymphoma		GNF		lymphoma_Hodgkin
FTC238_THYROID	thyroid	carcinoma	follicular_carcinoma		ECACC	male	thyroid
FTC133_THYROID	thyroid	carcinoma	follicular_carcinoma		ECACC	male	thyroid
WM793_SKIN	skin	malignant_melanoma	NS		WISTAR		melanoma
OV7_OVARY	ovary	carcinoma	NS		ECACC	female	ovary
SKHEP1_LIVER	liver	carcinoma	adenocarcinoma		ATCC	male	liver	caucasian
DKMG_CENTRAL_NERVOUS_SYSTEM	central_nervous_system	glioma	astrocytoma_Grade_IV		DSMZ	female	glioma
U118MG_CENTRAL_NERVOUS_SYSTEM	central_nervous_system	glioma	astrocytoma	brain_cancer			glioma
TCCSUP_URINARY_TRACT	urinary_tract	carcinoma	transitional_cell_carcinoma		NIBRI	female	urinary_tract
GB1_CENTRAL_NERVOUS_SYSTEM	central_nervous_system	glioma	astrocytoma_Grade_IV		HSSRB	male	glioma
SNU685_ENDOMETRIUM	endometrium	carcinoma	carcinosarcoma-malignant_mesodermal_mixed_tumour		KCLB	female	endometrium	asian
SNU886_LIVER	liver	carcinoma	hepatocellular_carcinoma		KCLB	male	liver	asian
SNU489_CENTRAL_NERVOUS_SYSTEM	central_nervous_system	glioma	astrocytoma_Grade_IV		KCLB	male	glioma	asian
SNU201_CENTRAL_NERVOUS_SYSTEM	central_nervous_system	glioma	astrocytoma_Grade_IV		KCLB	male	glioma	asian
SNU1105_CENTRAL_NERVOUS_SYSTEM	central_nervous_system	glioma	astrocytoma_Grade_IV			male	glioma	asian
YD8_UPPER_AERODIGESTIVE_TRACT	upper_aerodigestive_tract	carcinoma	squamous_cell_carcinoma		KCLB	female	upper_aerodigestive	asian
SNU626_CENTRAL_NERVOUS_SYSTEM	central_nervous_system	glioma	astrocytoma_Grade_IV		KCLB	male	glioma	asian
DAOY_CENTRAL_NERVOUS_SYSTEM	central_nervous_system	primitive_neuroectodermal_tumour-medulloblastoma	NS		NIBRI	male	medulloblastoma	caucasian
JMSU1_URINARY_TRACT	urinary_tract	carcinoma	NS		DSMZ	male	urinary_tract
CCFSTTG1_CENTRAL_NERVOUS_SYSTEM	central_nervous_system	glioma	astrocytoma	brain_cancer	ATCC	female	glioma	caucasian
KMRC3_KIDNEY	kidney	carcinoma	clear_cell_renal_cell_carcinoma		HSSRB	male	kidney	asian
HS675T_FIBROBLAST	large_intestine	carcinoma	NS		NIBRI	male	colorectal	caucasian
HS839T_FIBROBLAST	skin	malignant_melanoma	NS		ATCC	female	melanoma	caucasian
NCIH2452_PLEURA	pleura	mesothelioma	NS		ATCC	male	mesothelioma
TO175T_FIBROBLAST	haematopoietic_and_lymphoid_tissue	lymphoid_neoplasm	Hodgkin_lymphoma		GNF	male	lymphoma_Hodgkin	caucasian
MG63_BONE	bone	osteosarcoma	NS		NIBRI	male	osteosarcoma	caucasian
SW1088_CENTRAL_NERVOUS_SYSTEM	central_nervous_system	glioma	NS	brain_cancer	NIBRI	male	glioma	caucasian
ISTMES2_PLEURA	pleura	mesothelioma	NS		GNF	male	mesothelioma	caucasian
HS229T_FIBROBLAST	lung	carcinoma	adenocarcinoma		ATCC	male	lung_NSC	caucasian
HS688AT_FIBROBLAST	skin	malignant_melanoma	NS			male	melanoma	caucasian
G292CLONEA141B1_BONE	bone	osteosarcoma	NS			female	osteosarcoma	caucasian
HS616T_FIBROBLAST	haematopoietic_and_lymphoid_tissue	lymphoid_neoplasm	Hodgkin_lymphoma			male	lymphoma_Hodgkin	caucasian
HS683_CENTRAL_NERVOUS_SYSTEM	central_nervous_system	glioma	NS		NIBRI	male	glioma	caucasian
HS729_SOFT_TISSUE	soft_tissue	rhabdomyosarcoma	NS	rhabdomyosarcoma	NIBRI	male	soft_tissue	caucasian
SW1353_BONE	bone	chondrosarcoma	NS		NIBRI	female	chondrosarcoma	caucasian
769P_KIDNEY	kidney	carcinoma	clear_cell_renal_cell_carcinoma	kidney_cancer	ATCC	female	kidney	caucasian
786O_KIDNEY	kidney	carcinoma	clear_cell_renal_cell_carcinoma	kidney_cancer	NIBRI	male	kidney	caucasian
NCIH196_LUNG	lung	carcinoma	small_cell_carcinoma		ATCC	male	lung_small_cell	caucasian
LOUNH91_LUNG	lung	carcinoma	squamous_cell_carcinoma	Lung Cancer	DSMZ	female	lung_NSC
DBTRG05MG_CENTRAL_NERVOUS_SYSTEM	central_nervous_system	glioma	astrocytoma_Grade_IV		ATCC	female	glioma	caucasian
VMRCRCZ_KIDNEY	kidney	carcinoma	renal_cell_carcinoma		HSRRB		kidney	asian
A172_CENTRAL_NERVOUS_SYSTEM	central_nervous_system	glioma	astrocytoma_Grade_IV	brain_cancer	ATCC	male	glioma
GMS10_CENTRAL_NERVOUS_SYSTEM	central_nervous_system	glioma	astrocytoma_Grade_IV		DSMZ	male	glioma
HLFA_FIBROBLAST	lung	carcinoma	squamous_cell_carcinoma		GNF	female	liver	african_american
42MGBA_CENTRAL_NERVOUS_SYSTEM	central_nervous_system	glioma	astrocytoma_Grade_IV	Brain Cancer	DSMZ	male	glioma
GAMG_CENTRAL_NERVOUS_SYSTEM	central_nervous_system	glioma	NS		DSMZ	female	glioma
HDMYZ_HAEMATOPOIETIC_AND_LYMPHOID_TISSUE	haematopoietic_and_lymphoid_tissue	lymphoid_neoplasm	Hodgkin_lymphoma				lymphoma_Hodgkin
YKG1_CENTRAL_NERVOUS_SYSTEM	central_nervous_system	glioma	astrocytoma_Grade_IV	Brain Cancer	GNF	female	glioma
ESS1_ENDOMETRIUM	endometrium	carcinoma	carcinosarcoma-malignant_mesodermal_mixed_tumour			female	endometrium	caucasian
U251MG_CENTRAL_NERVOUS_SYSTEM	central_nervous_system	glioma	astrocytoma	Brain Cancer	GNF	male	glioma
8MGBA_CENTRAL_NERVOUS_SYSTEM	central_nervous_system	glioma	astrocytoma_Grade_IV		DSMZ	female	glioma	african_american
ACHN_KIDNEY	kidney	carcinoma	renal_cell_carcinoma	kidney_cancer	ATCC	male	kidney	caucasian
HS606T_FIBROBLAST	breast	carcinoma	NS	Breast Cancer	ATCC	female	breast	caucasian
SW579_THYROID	thyroid	carcinoma	anaplastic_carcinoma	thyroid_squamous_cell_carcinoma	GNF	male	thyroid	caucasian
BT549_BREAST	breast	carcinoma	ductal_carcinoma	breast_cancer	ATCC	female	breast	caucasian
U87MG_CENTRAL_NERVOUS_SYSTEM	central_nervous_system	glioma	astrocytoma	brain_cancer	ATCC	female	glioma	caucasian
KMRC1_KIDNEY	kidney	carcinoma	clear_cell_renal_cell_carcinoma	Kidney Cancer	HSRRB	male	kidney
CALU1_LUNG	lung	carcinoma	squamous_cell_carcinoma	lung_cancer	NIBRI	male	lung_NSC	caucasian
SW1710_URINARY_TRACT	urinary_tract	carcinoma	transitional_cell_carcinoma		DSMZ	female	urinary_tract	caucasian
8305C_THYROID	thyroid	carcinoma	anaplastic_carcinoma		DSMZ	female	thyroid
JL1_PLEURA	pleura	mesothelioma	NS		DSMZ	male	mesothelioma
HS698T_FIBROBLAST	large_intestine	carcinoma	adenocarcinoma		ATCC	male	colorectal	american_indian
HS281T_FIBROBLAST	breast	carcinoma	NS		GNF	female	breast	caucasian
HS934T_FIBROBLAST	skin	malignant_melanoma	NS		ATCC	female	melanoma	caucasian
HS821T_FIBROBLAST	bone	giant_cell_tumour	NS		GNF	female	giant_cell_tumour	caucasian
BFTC909_KIDNEY	kidney	carcinoma	NS		DSMZ	male	kidney	asian
HS343T_FIBROBLAST	breast	carcinoma	NS		GNF	female	breast	caucasian
HS888T_FIBROBLAST	bone	osteosarcoma	NS		GNF	male	osteosarcoma	caucasian
8505C_THYROID	thyroid	carcinoma	anaplastic_carcinoma		HSRRB	female	thyroid
S117_THYROID	soft_tissue	sarcoma	NS		DSMZ	female	soft_tissue
LCLC103H_LUNG	lung	carcinoma	large_cell_carcinoma		DSMZ	male	lung_NSC	caucasian
BCPAP_THYROID	thyroid	carcinoma	papillary_carcinoma		DSMZ	female	thyroid
TT2609C02_THYROID	thyroid	carcinoma	follicular_carcinoma		DSMZ	male	thyroid	caucasian
RH18_SOFT_TISSUE	soft_tissue	rhabdomyosarcoma	alveolar		DSMZ	female	soft_tissue
SF268_CENTRAL_NERVOUS_SYSTEM	central_nervous_system	glioma	NS		Garraway Lab		glioma
SF539_CENTRAL_NERVOUS_SYSTEM	central_nervous_system	glioma	NS		Garraway Lab		glioma
SNB75_CENTRAL_NERVOUS_SYSTEM	central_nervous_system	glioma	NS		Garraway Lab		glioma
HOP92_LUNG	lung	carcinoma	large_cell_carcinoma		Garraway Lab		lung_NSC

## Sheet: Cluster 7
CCLE_ID	Site_Primary	Histology	Hist_Subtype1	Disease	Original.Source.of.Cell.Line	Gender	type	Race
P3HR1_HAEMATOPOIETIC_AND_LYMPHOID_TISSUE	haematopoietic_and_lymphoid_tissue	lymphoid_neoplasm	Burkitt_lymphoma	Burkitts lymphoma	NIBRI	male	lymphoma_Burkitt	african_american
TOLEDO_HAEMATOPOIETIC_AND_LYMPHOID_TISSUE	haematopoietic_and_lymphoid_tissue	lymphoid_neoplasm	diffuse_large_B_cell_lymphoma		ATCC	female	lymphoma_DLBCL	caucasian
RAJI_HAEMATOPOIETIC_AND_LYMPHOID_TISSUE	haematopoietic_and_lymphoid_tissue	lymphoid_neoplasm	Burkitt_lymphoma	lymphoma	NIBRI	male	lymphoma_Burkitt	african
SUPT1_HAEMATOPOIETIC_AND_LYMPHOID_TISSUE	haematopoietic_and_lymphoid_tissue	lymphoid_neoplasm	acute_lymphoblastic_T_cell_leukaemia		NIBRI	male	T-cell_ALL	caucasian
SUPB15_HAEMATOPOIETIC_AND_LYMPHOID_TISSUE	haematopoietic_and_lymphoid_tissue	lymphoid_neoplasm	acute_lymphoblastic_B_cell_leukaemia		NIBRI	male	B-cell_ALL	caucasian
BL41_HAEMATOPOIETIC_AND_LYMPHOID_TISSUE	haematopoietic_and_lymphoid_tissue	lymphoid_neoplasm	Burkitt_lymphoma		DSMZ	male	lymphoma_Burkitt	caucasian
TALL1_HAEMATOPOIETIC_AND_LYMPHOID_TISSUE	haematopoietic_and_lymphoid_tissue	lymphoid_neoplasm	acute_lymphoblastic_T_cell_leukaemia		NIBRI	male	T-cell_ALL
L1236_HAEMATOPOIETIC_AND_LYMPHOID_TISSUE	haematopoietic_and_lymphoid_tissue	lymphoid_neoplasm	Hodgkin_lymphoma	lymphoma	DSMZ	male	lymphoma_Hodgkin
KMS21BM_HAEMATOPOIETIC_AND_LYMPHOID_TISSUE	haematopoietic_and_lymphoid_tissue	lymphoid_neoplasm	plasma_cell_myeloma		HSSRB	male	multiple_myeloma	asian
KMS27_HAEMATOPOIETIC_AND_LYMPHOID_TISSUE	haematopoietic_and_lymphoid_tissue	lymphoid_neoplasm	plasma_cell_myeloma	multiple_myeloma		male	multiple_myeloma	asian
KMS28BM_HAEMATOPOIETIC_AND_LYMPHOID_TISSUE	haematopoietic_and_lymphoid_tissue	lymphoid_neoplasm	plasma_cell_myeloma		HSSRB	female	multiple_myeloma	asian
KMS34_HAEMATOPOIETIC_AND_LYMPHOID_TISSUE	haematopoietic_and_lymphoid_tissue	lymphoid_neoplasm	plasma_cell_myeloma	multiple_myeloma	HSRRB	female	multiple_myeloma	asian
KHM1B_HAEMATOPOIETIC_AND_LYMPHOID_TISSUE	haematopoietic_and_lymphoid_tissue	lymphoid_neoplasm	plasma_cell_myeloma		HSSRB	male	multiple_myeloma
KIJK_HAEMATOPOIETIC_AND_LYMPHOID_TISSUE	haematopoietic_and_lymphoid_tissue	lymphoid_neoplasm	anaplastic_large_cell_lymphoma		HSSRB	male	lymphoma_other
A4FUK_HAEMATOPOIETIC_AND_LYMPHOID_TISSUE	haematopoietic_and_lymphoid_tissue	lymphoid_neoplasm	diffuse_large_B_cell_lymphoma		JCRB	female	lymphoma_DLBCL	asian
KMS11_HAEMATOPOIETIC_AND_LYMPHOID_TISSUE	haematopoietic_and_lymphoid_tissue	lymphoid_neoplasm	plasma_cell_myeloma	multiple_myeloma	HSRRB	female	multiple_myeloma	asian
U266B1_HAEMATOPOIETIC_AND_LYMPHOID_TISSUE	haematopoietic_and_lymphoid_tissue	lymphoid_neoplasm	plasma_cell_myeloma	myeloma	ATCC	male	multiple_myeloma
CA46_HAEMATOPOIETIC_AND_LYMPHOID_TISSUE	haematopoietic_and_lymphoid_tissue	lymphoid_neoplasm	Burkitt_lymphoma		ATCC	male	lymphoma_Burkitt
HH_HAEMATOPOIETIC_AND_LYMPHOID_TISSUE	haematopoietic_and_lymphoid_tissue	lymphoid_neoplasm	adult_T_cell_lymphoma-leukaemia	cutaneous T cell lymphoma	NIBRI	male	T-cell_ALL	caucasian
DB_HAEMATOPOIETIC_AND_LYMPHOID_TISSUE	haematopoietic_and_lymphoid_tissue	lymphoid_neoplasm	diffuse_large_B_cell_lymphoma	germinal center B-cell-like (GCB) DLBCL	ATCC	male	lymphoma_DLBCL	caucasian
GA10_HAEMATOPOIETIC_AND_LYMPHOID_TISSUE	haematopoietic_and_lymphoid_tissue	lymphoid_neoplasm	Burkitt_lymphoma		ATCC	male	lymphoma_Burkitt	caucasian
EB1_HAEMATOPOIETIC_AND_LYMPHOID_TISSUE	haematopoietic_and_lymphoid_tissue	lymphoid_neoplasm	Burkitt_lymphoma		ATCC	female	lymphoma_Burkitt	african_american
DAUDI_HAEMATOPOIETIC_AND_LYMPHOID_TISSUE	haematopoietic_and_lymphoid_tissue	lymphoid_neoplasm	Burkitt_lymphoma	lymphoma	NIBRI	male	lymphoma_Burkitt	african
HT_HAEMATOPOIETIC_AND_LYMPHOID_TISSUE	haematopoietic_and_lymphoid_tissue	lymphoid_neoplasm	B_cell_lymphoma_unspecified		NIBRI	male	lymphoma_other	caucasian
JM1_HAEMATOPOIETIC_AND_LYMPHOID_TISSUE	haematopoietic_and_lymphoid_tissue	lymphoid_neoplasm	B_cell_lymphoma_unspecified		NIBRI		lymphoma_other
SUPM2_HAEMATOPOIETIC_AND_LYMPHOID_TISSUE	haematopoietic_and_lymphoid_tissue	lymphoid_neoplasm	anaplastic_large_cell_lymphoma		DSMZ	female	lymphoma_other
NAMALWA_HAEMATOPOIETIC_AND_LYMPHOID_TISSUE	haematopoietic_and_lymphoid_tissue	lymphoid_neoplasm	Burkitt_lymphoma	lymphoma	JCRB	female	lymphoma_Burkitt
SUDHL8_HAEMATOPOIETIC_AND_LYMPHOID_TISSUE	haematopoietic_and_lymphoid_tissue	lymphoid_neoplasm	diffuse_large_B_cell_lymphoma		DSMZ	male	lymphoma_DLBCL
PEER_HAEMATOPOIETIC_AND_LYMPHOID_TISSUE	haematopoietic_and_lymphoid_tissue	lymphoid_neoplasm	acute_lymphoblastic_T_cell_leukaemia	T-ALL	HSRRB	female	T-cell_ALL
OCILY3_HAEMATOPOIETIC_AND_LYMPHOID_TISSUE	haematopoietic_and_lymphoid_tissue	lymphoid_neoplasm	diffuse_large_B_cell_lymphoma		ACADEMIC		lymphoma_DLBCL
LOUCY_HAEMATOPOIETIC_AND_LYMPHOID_TISSUE	haematopoietic_and_lymphoid_tissue	lymphoid_neoplasm	acute_lymphoblastic_T_cell_leukaemia		NIBRI	female	T-cell_ALL	caucasian
CI1_HAEMATOPOIETIC_AND_LYMPHOID_TISSUE	haematopoietic_and_lymphoid_tissue	lymphoid_neoplasm	B_cell_lymphoma_unspecified		NIBRI	female	lymphoma_other
U937_HAEMATOPOIETIC_AND_LYMPHOID_TISSUE	haematopoietic_and_lymphoid_tissue	lymphoid_neoplasm	diffuse_large_B_cell_lymphoma	histiocytic_lymphoma	NIBRI	male	lymphoma_DLBCL	caucasian
REH_HAEMATOPOIETIC_AND_LYMPHOID_TISSUE	haematopoietic_and_lymphoid_tissue	lymphoid_neoplasm	acute_lymphoblastic_B_cell_leukaemia		ATCC	female	B-cell_ALL	north_african
ST486_HAEMATOPOIETIC_AND_LYMPHOID_TISSUE	haematopoietic_and_lymphoid_tissue	lymphoid_neoplasm	Burkitt_lymphoma		NIBRI	female	lymphoma_Burkitt
KMS12BM_HAEMATOPOIETIC_AND_LYMPHOID_TISSUE	haematopoietic_and_lymphoid_tissue	lymphoid_neoplasm	plasma_cell_myeloma	Multiple Myeloma	DSMZ	female	multiple_myeloma
MM1S_HAEMATOPOIETIC_AND_LYMPHOID_TISSUE	haematopoietic_and_lymphoid_tissue	lymphoid_neoplasm	plasma_cell_myeloma	myeloma	ACDC LAB		multiple_myeloma
RL_HAEMATOPOIETIC_AND_LYMPHOID_TISSUE	haematopoietic_and_lymphoid_tissue	lymphoid_neoplasm	B_cell_lymphoma_unspecified	non-Hodgkins lymphoma		male	lymphoma_other	caucasian
RPMI8226_HAEMATOPOIETIC_AND_LYMPHOID_TISSUE	haematopoietic_and_lymphoid_tissue	lymphoid_neoplasm	plasma_cell_myeloma	myeloma	ATCC	male	multiple_myeloma
MOLP2_HAEMATOPOIETIC_AND_LYMPHOID_TISSUE	haematopoietic_and_lymphoid_tissue	lymphoid_neoplasm	plasma_cell_myeloma		DSMZ	male	multiple_myeloma
SR786_HAEMATOPOIETIC_AND_LYMPHOID_TISSUE	haematopoietic_and_lymphoid_tissue	lymphoid_neoplasm	anaplastic_large_cell_lymphoma	anaplastic_large_cell_lymphoma	DSMZ	male	lymphoma_other
ALLSIL_HAEMATOPOIETIC_AND_LYMPHOID_TISSUE	haematopoietic_and_lymphoid_tissue	lymphoid_neoplasm	acute_lymphoblastic_T_cell_leukaemia	TALL	DSMZ	male	T-cell_ALL
DND41_HAEMATOPOIETIC_AND_LYMPHOID_TISSUE	haematopoietic_and_lymphoid_tissue	lymphoid_neoplasm	acute_lymphoblastic_T_cell_leukaemia	TALL	DSMZ	male	T-cell_ALL
JEKO1_HAEMATOPOIETIC_AND_LYMPHOID_TISSUE	haematopoietic_and_lymphoid_tissue	lymphoid_neoplasm	mantle_cell_lymphoma	mantle_cell_lymphoma		female	lymphoma_other
NUDHL1_HAEMATOPOIETIC_AND_LYMPHOID_TISSUE	haematopoietic_and_lymphoid_tissue	lymphoid_neoplasm	diffuse_large_B_cell_lymphoma		DSMZ	male	lymphoma_DLBCL	caucasian
NALM19_HAEMATOPOIETIC_AND_LYMPHOID_TISSUE	haematopoietic_and_lymphoid_tissue	lymphoid_neoplasm	acute_lymphoblastic_B_cell_leukaemia		DSMZ	male	B-cell_ALL
HPBALL_HAEMATOPOIETIC_AND_LYMPHOID_TISSUE	haematopoietic_and_lymphoid_tissue	lymphoid_neoplasm	acute_lymphoblastic_T_cell_leukaemia	TALL	DSMZ	male	T-cell_ALL	asian
SUDHL10_HAEMATOPOIETIC_AND_LYMPHOID_TISSUE	haematopoietic_and_lymphoid_tissue	lymphoid_neoplasm	diffuse_large_B_cell_lymphoma	diffuse_histiocytic_lymphoma	DSMZ	male	lymphoma_DLBCL
SUDHL4_HAEMATOPOIETIC_AND_LYMPHOID_TISSUE	haematopoietic_and_lymphoid_tissue	lymphoid_neoplasm	diffuse_large_B_cell_lymphoma	diffuse_histiocytic_lymphoma	DSMZ	male	lymphoma_DLBCL
SKMM2_HAEMATOPOIETIC_AND_LYMPHOID_TISSUE	haematopoietic_and_lymphoid_tissue	lymphoid_neoplasm	plasma_cell_myeloma		DSMZ	male	multiple_myeloma
MINO_HAEMATOPOIETIC_AND_LYMPHOID_TISSUE	haematopoietic_and_lymphoid_tissue	lymphoid_neoplasm	mantle_cell_lymphoma	mantle_cell_lymphoma	GNF	male	lymphoma_other	caucasian
EHEB_HAEMATOPOIETIC_AND_LYMPHOID_TISSUE	haematopoietic_and_lymphoid_tissue	lymphoid_neoplasm	chronic_lymphocytic_leukaemia-small_lymphocytic_lymphoma		DSMZ	female	lymphoma_other
NALM6_HAEMATOPOIETIC_AND_LYMPHOID_TISSUE	haematopoietic_and_lymphoid_tissue	lymphoid_neoplasm	acute_lymphoblastic_B_cell_leukaemia		DSMZ	male	B-cell_ALL
LP1_HAEMATOPOIETIC_AND_LYMPHOID_TISSUE	haematopoietic_and_lymphoid_tissue	lymphoid_neoplasm	plasma_cell_myeloma	multiple_myeloma	HSRRB	female	multiple_myeloma
NALM1_HAEMATOPOIETIC_AND_LYMPHOID_TISSUE	haematopoietic_and_lymphoid_tissue	haematopoietic_neoplasm	blast_phase_chronic_myeloid_leukaemia		DSMZ	female	CML
RI1_HAEMATOPOIETIC_AND_LYMPHOID_TISSUE	haematopoietic_and_lymphoid_tissue	lymphoid_neoplasm	B_cell_lymphoma_unspecified	b_cell_non_hodgkin_lymphoma	DSMZ	female	lymphoma_other
KARPAS422_HAEMATOPOIETIC_AND_LYMPHOID_TISSUE	haematopoietic_and_lymphoid_tissue	lymphoid_neoplasm	diffuse_large_B_cell_lymphoma		DSMZ	female	lymphoma_DLBCL
L540_HAEMATOPOIETIC_AND_LYMPHOID_TISSUE	haematopoietic_and_lymphoid_tissue	lymphoid_neoplasm	Hodgkin_lymphoma		DSMZ	female	lymphoma_Hodgkin
MHHCALL4_HAEMATOPOIETIC_AND_LYMPHOID_TISSUE	haematopoietic_and_lymphoid_tissue	lymphoid_neoplasm	acute_lymphoblastic_B_cell_leukaemia		DSMZ	male	B-cell_ALL	caucasian
HDLM2_HAEMATOPOIETIC_AND_LYMPHOID_TISSUE	haematopoietic_and_lymphoid_tissue	lymphoid_neoplasm	Hodgkin_lymphoma		DSMZ	male	lymphoma_Hodgkin
KOPN8_HAEMATOPOIETIC_AND_LYMPHOID_TISSUE	haematopoietic_and_lymphoid_tissue	lymphoid_neoplasm	acute_lymphoblastic_B_cell_leukaemia		DSMZ	female	B-cell_ALL
PFEIFFER_HAEMATOPOIETIC_AND_LYMPHOID_TISSUE	haematopoietic_and_lymphoid_tissue	lymphoid_neoplasm	diffuse_large_B_cell_lymphoma		ATCC	male	lymphoma_DLBCL	caucasian
SUDHL1_HAEMATOPOIETIC_AND_LYMPHOID_TISSUE	haematopoietic_and_lymphoid_tissue	lymphoid_neoplasm	anaplastic_large_cell_lymphoma	anaplastic_large_cell_lymphoma	DSMZ	male	lymphoma_other
P12ICHIKAWA_HAEMATOPOIETIC_AND_LYMPHOID_TISSUE	haematopoietic_and_lymphoid_tissue	lymphoid_neoplasm	acute_lymphoblastic_T_cell_leukaemia	TALL	DSMZ	male	T-cell_ALL
JVM3_HAEMATOPOIETIC_AND_LYMPHOID_TISSUE	haematopoietic_and_lymphoid_tissue	lymphoid_neoplasm	chronic_lymphocytic_leukaemia-small_lymphocytic_lymphoma		DSMZ	male	lymphoma_other
697_HAEMATOPOIETIC_AND_LYMPHOID_TISSUE	haematopoietic_and_lymphoid_tissue	lymphoid_neoplasm	acute_lymphoblastic_B_cell_leukaemia		DSMZ	male	leukemia_other
L428_HAEMATOPOIETIC_AND_LYMPHOID_TISSUE	haematopoietic_and_lymphoid_tissue	lymphoid_neoplasm	Hodgkin_lymphoma	lymphoma	DSMZ	female	lymphoma_Hodgkin
JVM2_HAEMATOPOIETIC_AND_LYMPHOID_TISSUE	haematopoietic_and_lymphoid_tissue	lymphoid_neoplasm	chronic_lymphocytic_leukaemia-small_lymphocytic_lymphoma	B-prolymphocytic_leukemia	DSMZ	female	lymphoma_other
L363_HAEMATOPOIETIC_AND_LYMPHOID_TISSUE	haematopoietic_and_lymphoid_tissue	lymphoid_neoplasm	plasma_cell_myeloma	plasma_cell_leukemia	DSMZ	female	multiple_myeloma
KMH2_HAEMATOPOIETIC_AND_LYMPHOID_TISSUE	haematopoietic_and_lymphoid_tissue	lymphoid_neoplasm	Hodgkin_lymphoma	lymphoma		male	lymphoma_Hodgkin
NUDUL1_HAEMATOPOIETIC_AND_LYMPHOID_TISSUE	haematopoietic_and_lymphoid_tissue	lymphoid_neoplasm	B_cell_lymphoma_unspecified		DSMZ	male	lymphoma_other	caucasian
SUDHL6_HAEMATOPOIETIC_AND_LYMPHOID_TISSUE	haematopoietic_and_lymphoid_tissue	lymphoid_neoplasm	diffuse_large_B_cell_lymphoma	B-cell non-Hodgkin lymphoma	DSMZ	male	lymphoma_DLBCL
SUDHL5_HAEMATOPOIETIC_AND_LYMPHOID_TISSUE	haematopoietic_and_lymphoid_tissue	lymphoid_neoplasm	diffuse_large_B_cell_lymphoma	B-cell non-Hodgkin lymphoma	DSMZ	female	lymphoma_DLBCL
EJM_HAEMATOPOIETIC_AND_LYMPHOID_TISSUE	haematopoietic_and_lymphoid_tissue	lymphoid_neoplasm	plasma_cell_myeloma		DSMZ	female	multiple_myeloma
AMO1_HAEMATOPOIETIC_AND_LYMPHOID_TISSUE	haematopoietic_and_lymphoid_tissue	lymphoid_neoplasm	plasma_cell_myeloma	multiple_myeloma	DSMZ	female	multiple_myeloma
MOLP8_HAEMATOPOIETIC_AND_LYMPHOID_TISSUE	haematopoietic_and_lymphoid_tissue	lymphoid_neoplasm	plasma_cell_myeloma		DSMZ	male	multiple_myeloma	asian

## Sheet: Cluster 8
CCLE_ID	Site_Primary	Histology	Hist_Subtype1	Disease	Original.Source.of.Cell.Line	Gender	type	Race
HCC2157_BREAST	breast	carcinoma	ductal_carcinoma	ductal_carcinoma	NIBRI	female	breast	african_american
RMUGS_OVARY	ovary	carcinoma	adenocarcinoma		NIBRI	female	ovary
OUMS23_LARGE_INTESTINE	large_intestine	carcinoma	adenocarcinoma		HSSRB		colorectal
NCIH2347_LUNG	lung	carcinoma	adenocarcinoma	lung_cancer	ATCC	female	lung_NSC	caucasian
SW1990_PANCREAS	pancreas	carcinoma	ductal_carcinoma		NIBRI	male	pancreas	caucasian
RERFGC1B_STOMACH	stomach	carcinoma	NS		NIBRI	male	stomach	asian
NCIH2087_LUNG	lung	carcinoma	adenocarcinoma	lung_cancer	ATCC	male	lung_NSC	caucasian
NCIH2085_LUNG	lung	carcinoma	adenocarcinoma		ATCC	male	lung_NSC
SNUC2A_LARGE_INTESTINE	large_intestine	carcinoma	adenocarcinoma		NIBRI	female	colorectal	asian
5637_URINARY_TRACT	urinary_tract	carcinoma	NS			male	urinary_tract	caucasian
NCIH1651_LUNG	lung	carcinoma	adenocarcinoma		ATCC	male	lung_NSC
MDAMB175VII_BREAST	breast	carcinoma	ductal_carcinoma	invasive_ductal_carcinoma	ATCC	female	breast	african_american
NCIH2342_LUNG	lung	carcinoma	adenocarcinoma		ATCC	male	lung_NSC	caucasian
EBC1_LUNG	lung	carcinoma	squamous_cell_carcinoma	lung_cancer	RIKEN	male	lung_NSC
PANC1_PANCREAS	pancreas	carcinoma	ductal_carcinoma		NIBRI	male	pancreas	caucasian
NCIH2291_LUNG	lung	carcinoma	adenocarcinoma		ATCC	male	lung_NSC
T47D_BREAST	breast	carcinoma	ductal_carcinoma	breast_cancer	ATCC	female	breast
TE10_OESOPHAGUS	oesophagus	carcinoma	squamous_cell_carcinoma		RIKEN		esophagus
BHY_UPPER_AERODIGESTIVE_TRACT	upper_aerodigestive_tract	carcinoma	squamous_cell_carcinoma		DSMZ	male	upper_aerodigestive	asian
KPL1_BREAST	breast	carcinoma	ductal_carcinoma	breast_cancer	DSMZ	female	breast	asian
SU8686_PANCREAS	pancreas	carcinoma	ductal_carcinoma		NIBRI	female	pancreas	caucasian
TE6_OESOPHAGUS	oesophagus	carcinoma	squamous_cell_carcinoma		RIKEN		esophagus
SNU1214_UPPER_AERODIGESTIVE_TRACT	upper_aerodigestive_tract	carcinoma	squamous_cell_carcinoma		KCLB	male	upper_aerodigestive	asian
SNU1197_LARGE_INTESTINE	large_intestine	carcinoma	NS		KCLB	male	colorectal	asian
CJM_SKIN	skin	malignant_melanoma	NS		RIKEN		melanoma
BICR18_UPPER_AERODIGESTIVE_TRACT	upper_aerodigestive_tract	carcinoma	squamous_cell_carcinoma		ECACC	male	upper_aerodigestive
TE4_OESOPHAGUS	oesophagus	carcinoma	squamous_cell_carcinoma		RIKEN		esophagus
YD15_SALIVARY_GLAND	salivary_gland	carcinoma	mucoepidermoid_carcinoma		KCLB	male	other	asian
UBLC1_URINARY_TRACT	urinary_tract	carcinoma	transitional_cell_carcinoma		ECACC	female	urinary_tract
ECGI10_OESOPHAGUS	oesophagus	carcinoma	NS		RIKEN	male	esophagus
SNU324_PANCREAS	pancreas	carcinoma	NS		KCLB	male	pancreas	asian
HCC2279_LUNG	lung	carcinoma	adenocarcinoma	lung_cancer	KCLB	female	lung_NSC	asian
SNU213_PANCREAS	pancreas	carcinoma	NS		KCLB	male	pancreas	asian
TE14_OESOPHAGUS	oesophagus	carcinoma	squamous_cell_carcinoma		RIKEN		esophagus
TE8_OESOPHAGUS	oesophagus	carcinoma	squamous_cell_carcinoma		RIKEN		esophagus
JHUEM3_ENDOMETRIUM	endometrium	carcinoma	adenocarcinoma		RIKEN		endometrium
LI7_LIVER	liver	carcinoma	hepatocellular_carcinoma		RIKEN		liver
NCIH838_LUNG	lung	carcinoma	non_small_cell_carcinoma		ATCC	male	lung_NSC	caucasian
SNU119_OVARY	ovary	carcinoma	adenocarcinoma		KCLB	female	ovary	asian
HCC1171_LUNG	lung	carcinoma	non_small_cell_carcinoma	lung_cancer	KCLB	male	lung_NSC	caucasian
MDAMB231_BREAST	breast	carcinoma	NS	breast_cancer	ATCC	female	breast	caucasian
OVCAR4_OVARY	ovary	carcinoma	NS	ovarian_cancer	NIBRI	female	ovary
OE33_OESOPHAGUS	oesophagus	other	metaplasia		HPACC	female	esophagus	caucasian
NCIH2228_LUNG	lung	carcinoma	adenocarcinoma			female	lung_NSC
RERFLCAI_LUNG	lung	carcinoma	squamous_cell_carcinoma	lung_cancer	RIKEN		lung_NSC
SKMES1_LUNG	lung	carcinoma	squamous_cell_carcinoma	lung_cancer		male	lung_NSC	caucasian
RL952_ENDOMETRIUM	endometrium	carcinoma	mixed_adenosquamous_carcinoma		NIBRI	female	endometrium	caucasian
J82_URINARY_TRACT	urinary_tract	carcinoma	transitional_cell_carcinoma		ATCC	male	urinary_tract	caucasian
HCC15_LUNG	lung	carcinoma	squamous_cell_carcinoma	lung_cancer	DSMZ	male	lung_NSC	african_american
SW900_LUNG	lung	carcinoma	squamous_cell_carcinoma			male	lung_NSC	caucasian
RERFLCMS_LUNG	lung	carcinoma	non_small_cell_carcinoma	lung_cancer	JCRB		lung_NSC	asian
DANG_PANCREAS	pancreas	carcinoma	NS	Pancreatic Cancer	DSMZ		pancreas
NCIH460_LUNG	lung	carcinoma	large_cell_carcinoma	large_cell_lung_cancer	ATCC	male	lung_NSC
KYSE180_OESOPHAGUS	oesophagus	carcinoma	squamous_cell_carcinoma		DSMZ	male	esophagus	asian
HUPT3_PANCREAS	pancreas	carcinoma	NS		DSMZ	male	pancreas	asian
HCC2218_BREAST	breast	carcinoma	ductal_carcinoma		ATCC	female	breast	caucasian
MKN1_STOMACH	stomach	carcinoma	mixed_adenosquamous_carcinoma		HSSRB	male	stomach	asian
MKN74_STOMACH	stomach	carcinoma	tubular_adenocarcinoma	gastric_cancer	HSSRB	male	stomach	asian
KMBC2_URINARY_TRACT	urinary_tract	carcinoma	NS		HSRRB		urinary_tract
CAL12T_LUNG	lung	carcinoma	non_small_cell_carcinoma		GNF	male	lung_NSC
HCC1954_BREAST	breast	carcinoma	ductal_carcinoma	breast_cancer		female	breast	east_indian
CAMA1_BREAST	breast	carcinoma	NS	breast_cancer	ATCC	female	breast	caucasian
HSC3_UPPER_AERODIGESTIVE_TRACT	upper_aerodigestive_tract	carcinoma	squamous_cell_carcinoma		HSSRB	male	upper_aerodigestive
HSC4_UPPER_AERODIGESTIVE_TRACT	upper_aerodigestive_tract	carcinoma	squamous_cell_carcinoma		HSSRB	male	upper_aerodigestive
LUDLU1_LUNG	lung	carcinoma	squamous_cell_carcinoma		ECAAC	male	lung_NSC	caucasian
HUG1N_STOMACH	stomach	carcinoma	NS		GNF	male	stomach	asian
CORL23_LUNG	lung	carcinoma	large_cell_carcinoma		ECAAC	male	lung_NSC	caucasian
MORCPR_LUNG	lung	carcinoma	adenocarcinoma	Lung Cancer	ECACC		lung_NSC
HARA_LUNG	lung	carcinoma	squamous_cell_carcinoma	Lung Cancer	HSRRB	male	lung_NSC	asian
SKOV3_OVARY	ovary	carcinoma	adenocarcinoma	ovarian_cancer	NIBRI	female	ovary	caucasian
HPAFII_PANCREAS	pancreas	carcinoma	ductal_carcinoma		ATCC	male	pancreas	caucasian
NCIH1568_LUNG	lung	carcinoma	non_small_cell_carcinoma		ATCC	female	lung_NSC	caucasian
AU565_BREAST	breast	carcinoma	NS	breast_cancer	ATCC	female	breast	caucasian
NCIH358_LUNG	lung	carcinoma	bronchioloalveolar_adenocarcinoma	bronchioalveolar_carcinoma; non-small_cell lung_cancer	ATCC	male	lung_NSC
CFPAC1_PANCREAS	pancreas	carcinoma	ductal_carcinoma			male	pancreas	caucasian
NIHOVCAR3_OVARY	ovary	carcinoma	NS	ovarian_cancer	ATCC	female	ovary	caucasian
NCIH1650_LUNG	lung	carcinoma	bronchioloalveolar_adenocarcinoma	lung_cancer	ATCC	male	lung_NSC	caucasian
NCIH1793_LUNG	lung	carcinoma	non_small_cell_carcinoma		ATCC	female	lung_NSC
NCIH1437_LUNG	lung	carcinoma	adenocarcinoma	lung_cancer	ATCC	male	lung_NSC	caucasian
BT20_BREAST	breast	carcinoma	ductal_carcinoma	breast_cancer	NIBRI	female	breast	caucasian
FADU_UPPER_AERODIGESTIVE_TRACT	upper_aerodigestive_tract	carcinoma	squamous_cell_carcinoma		NIBRI	male	upper_aerodigestive	caucasian
MDAMB361_BREAST	breast	carcinoma	NS	breast_cancer	ATCC	female	breast	caucasian
MDAMB436_BREAST	breast	carcinoma	NS	breast_cancer	ATCC	female	breast	caucasian
PANC0213_PANCREAS	pancreas	carcinoma	NS		NIBRI	female	pancreas	caucasian
CAL27_UPPER_AERODIGESTIVE_TRACT	upper_aerodigestive_tract	carcinoma	squamous_cell_carcinoma		NIBRI	male	upper_aerodigestive	caucasian
NCIH1792_LUNG	lung	carcinoma	adenocarcinoma		ATCC	male	lung_NSC	caucasian
SKBR3_BREAST	breast	carcinoma	NS	breast_cancer	NIBRI	female	breast	caucasian
NCIN87_STOMACH	stomach	carcinoma	NS			male	stomach
HCC1143_BREAST	breast	carcinoma	ductal_carcinoma	breast_cancer	ATCC	female	breast	caucasian
HCC1937_BREAST	breast	carcinoma	ductal_carcinoma	ductal_carcinoma	ATCC	female	breast	caucasian
HCC1569_BREAST	breast	carcinoma	metaplastic_carcinoma	metaplastic_breast_carcinoma		female	breast	african_american
TEN_ENDOMETRIUM	endometrium	carcinoma	clear_cell_carcinoma	Endometrial Cancer	RIKEN	female	endometrium	asian
TE9_OESOPHAGUS	oesophagus	carcinoma	squamous_cell_carcinoma		RIKEN	male	esophagus
SCC4_UPPER_AERODIGESTIVE_TRACT	upper_aerodigestive_tract	carcinoma	squamous_cell_carcinoma		NIBRI	male	upper_aerodigestive
C2BBE1_LARGE_INTESTINE	large_intestine	carcinoma	adenocarcinoma		ATCC	male	colorectal	caucasian
EPLC272H_LUNG	lung	carcinoma	squamous_cell_carcinoma		DSMZ	male	lung_NSC	caucasian
BXPC3_PANCREAS	pancreas	carcinoma	ductal_carcinoma		NIBRI	female	pancreas
SNU5_STOMACH	stomach	carcinoma	undifferentiated_adenocarcinoma		NIBRI	female	stomach	asian
HCC95_LUNG	lung	carcinoma	squamous_cell_carcinoma	lung_cancer	KCLB	male	lung_NSC	caucasian
HCC1438_LUNG	lung	carcinoma	large_cell_carcinoma		KCLB	male	lung_NSC
HCC2108_LUNG	lung	carcinoma	adenocarcinoma		KCLB	male	lung_NSC
BICR31_UPPER_AERODIGESTIVE_TRACT	upper_aerodigestive_tract	carcinoma	squamous_cell_carcinoma		ECACC	male	upper_aerodigestive	caucasian
COV362_OVARY	ovary	carcinoma	NS		ECACC	female	ovary
NCIH2110_LUNG	lung	carcinoma	non_small_cell_carcinoma		GNF		lung_NSC
CHAGOK1_LUNG	lung	carcinoma	NS		ECACC	male	lung_NSC
NCIH2286_LUNG	lung	carcinoma	small_cell_carcinoma			female	lung_small_cell	caucasian
SW837_LARGE_INTESTINE	large_intestine	carcinoma	adenocarcinoma		ATCC	male	colorectal	caucasian
COV644_OVARY	ovary	carcinoma	NS		ECACC	female	ovary
PECAPJ49_UPPER_AERODIGESTIVE_TRACT	upper_aerodigestive_tract	carcinoma	squamous_cell_carcinoma		ECACC	male	upper_aerodigestive	caucasian
PECAPJ34CLONEC12_UPPER_AERODIGESTIVE_TRACT	upper_aerodigestive_tract	carcinoma	squamous_cell_carcinoma		ECACC	male	upper_aerodigestive
OAW42_OVARY	ovary	carcinoma	NS	ovarian_cancer	ECACC	female	ovary
OAW28_OVARY	ovary	carcinoma	NS		ECACC	female	ovary
SUIT2_PANCREAS	pancreas	carcinoma	ductal_carcinoma	moderately differentiated tubular adenocarcinoma	HSSRB	male	pancreas	asian
OVCAR8_OVARY	ovary	carcinoma	NS	ovarian_cancer	NIBRI	female	ovary
NCIH2172_LUNG	lung	carcinoma	non_small_cell_carcinoma		ATCC	female	lung_NSC
NCIH596_LUNG	lung	carcinoma	mixed_adenosquamous_carcinoma		ATCC	male	lung_NSC	caucasian
SKCO1_LARGE_INTESTINE	large_intestine	carcinoma	adenocarcinoma		ATCC	male	colorectal	caucasian
YAPC_PANCREAS	pancreas	carcinoma	NS		DSMZ	male	pancreas	asian
HT1197_URINARY_TRACT	urinary_tract	carcinoma	NS		NIBRI	male	urinary_tract	caucasian
A253_SALIVARY_GLAND	salivary_gland	carcinoma	mucoepidermoid_carcinoma		ATCC	male	other	caucasian
HCC366_LUNG	lung	carcinoma	mixed_adenosquamous_carcinoma	lung_cancer	DSMZ	female	lung_NSC
UMUC1_URINARY_TRACT	urinary_tract	carcinoma	transitional_cell_carcinoma		ECACC	male	urinary_tract	african_american
CAL33_UPPER_AERODIGESTIVE_TRACT	upper_aerodigestive_tract	carcinoma	squamous_cell_carcinoma		DSMZ	male	upper_aerodigestive
SNU668_STOMACH	stomach	carcinoma	signet_ring_adenocarcinoma		KCLB	male	stomach	asian
NCCSTCK140_STOMACH	stomach	carcinoma	NS		RIKEN	female	stomach
NCIH3255_LUNG	lung	carcinoma	adenocarcinoma		NIBRI		lung_NSC
SNU1040_LARGE_INTESTINE	large_intestine	carcinoma	NS		KCLB	male	colorectal	asian
SNU1076_UPPER_AERODIGESTIVE_TRACT	upper_aerodigestive_tract	carcinoma	squamous_cell_carcinoma		KCLB	male	upper_aerodigestive	asian
SNU216_STOMACH	stomach	carcinoma	NS		KCLB	female	stomach	asian
HCC1195_LUNG	lung	carcinoma	mixed_adenosquamous_carcinoma	lung_cancer	KCLB	male	lung_NSC	african_american
YD38_UPPER_AERODIGESTIVE_TRACT	upper_aerodigestive_tract	carcinoma	squamous_cell_carcinoma		KCLB	male	upper_aerodigestive	asian
SNU46_UPPER_AERODIGESTIVE_TRACT	upper_aerodigestive_tract	carcinoma	squamous_cell_carcinoma		KCLB	male	upper_aerodigestive	asian
SNU308_BILIARY_TRACT	biliary_tract	carcinoma	NS		KCLB		bile_duct
SNU478_BILIARY_TRACT	biliary_tract	carcinoma	NS		KCLB		bile_duct
SNU410_PANCREAS	pancreas	carcinoma	NS		KCLB	male	pancreas	asian
SNU899_UPPER_AERODIGESTIVE_TRACT	upper_aerodigestive_tract	carcinoma	squamous_cell_carcinoma		KCLB	male	upper_aerodigestive	asian
SNU503_LARGE_INTESTINE	large_intestine	carcinoma	NS		KCLB	male	colorectal	asian
SNU869_BILIARY_TRACT	biliary_tract	carcinoma	NS				bile_duct
SNU840_OVARY	ovary	carcinoma	Brenner_tumour		KCLB	female	ovary	asian
T3M4_PANCREAS	pancreas	carcinoma	ductal_carcinoma		RIKEN	male	pancreas	asian
PK45H_PANCREAS	pancreas	carcinoma	NS		RIKEN		pancreas
HEC59_ENDOMETRIUM	endometrium	carcinoma	adenocarcinoma		HSSRB	female	endometrium	asian
T3M10_LUNG	lung	carcinoma	large_cell_carcinoma		GNF	male	lung_NSC	asian
NUGC2_STOMACH	stomach	carcinoma	adenocarcinoma		NIBRI	female	stomach
NCIH2023_LUNG	lung	carcinoma	adenocarcinoma		ATCC	male	lung_NSC	caucasian
ZR751_BREAST	breast	carcinoma	ductal_carcinoma	breast_cancer	ATCC	female	breast	caucasian
HCC70_BREAST	breast	carcinoma	ductal_carcinoma	breast_cancer	NIBRI	female	breast	african_american
NCIH1648_LUNG	lung	carcinoma	adenocarcinoma	lung_cancer	ATCC	male	lung_NSC	african_american
PANC0813_PANCREAS	pancreas	carcinoma	ductal_carcinoma		NIBRI	male	pancreas	caucasian
PK1_PANCREAS	pancreas	carcinoma	NS		RIKEN		pancreas
NCIH1373_LUNG	lung	carcinoma	adenocarcinoma		ATCC	male	lung_NSC	african_american
NCIH1623_LUNG	lung	carcinoma	adenocarcinoma		ATCC	male	lung_NSC	caucasian
NCIH1838_LUNG	lung	carcinoma	non_small_cell_carcinoma		ATCC	female	lung_NSC
PANC0504_PANCREAS	pancreas	carcinoma	NS		ATCC	female	pancreas	caucasian
RERFLCKJ_LUNG	lung	carcinoma	non_small_cell_carcinoma	lung_cancer	HSSRB	male	lung_NSC
SW780_URINARY_TRACT	urinary_tract	carcinoma	transitional_cell_carcinoma		ATCC	female	urinary_tract	caucasian
JHOS2_OVARY	ovary	carcinoma	adenocarcinoma		RIKEN	female	ovary	asian
MCF7_BREAST	breast	carcinoma	NS	breast_cancer	ATCC	female	breast	caucasian
HCC202_BREAST	breast	carcinoma	ductal_carcinoma	ductal_carcinoma	ATCC	female	breast	caucasian
TT_OESOPHAGUS					HSSRB		esophagus
CAOV3_OVARY	ovary	carcinoma	adenocarcinoma		NIBRI	female	ovary	caucasian
CAPAN2_PANCREAS	pancreas	carcinoma	ductal_carcinoma		NIBRI	male	pancreas	caucasian
EFM192A_BREAST	breast	carcinoma	NS	breast_cancer	NIBRI	female	breast	caucasian
HS766T_PANCREAS	pancreas	carcinoma	ductal_carcinoma		NIBRI	male	pancreas	caucasian
PANC1005_PANCREAS	pancreas	carcinoma	ductal_carcinoma		NIBRI	male	pancreas	caucasian
OVSAHO_OVARY	ovary	carcinoma	adenocarcinoma	Ovarian Cancer	HSSRB	female	ovary	asian
NCIH441_LUNG	lung	carcinoma	adenocarcinoma		ATCC		lung_NSC
NCIH2030_LUNG	lung	carcinoma	non_small_cell_carcinoma		ATCC	male	lung_NSC
NCIH2122_LUNG	lung	carcinoma	adenocarcinoma	lung_cancer	ATCC	female	lung_NSC	caucasian
DU145_PROSTATE	prostate	carcinoma	NS	prostate_cancer	ATCC	male	prostate	caucasian
L33_PANCREAS	pancreas	carcinoma	NS	Pancreatic Cancer	Academic Lab		pancreas
A549_LUNG	lung	carcinoma	non_small_cell_carcinoma	lung_cancer	ATCC	male	lung_NSC	caucasian
NCIH1975_LUNG	lung	carcinoma	non_small_cell_carcinoma	lung_cancer	ATCC	female	lung_NSC
PANC0403_PANCREAS	pancreas	carcinoma	NS		ATCC	male	pancreas	caucasian
OVISE_OVARY	ovary	carcinoma	clear_cell_carcinoma	Ovarian Cancer	HSSRB	female	ovary	asian
EFM19_BREAST	breast	carcinoma	ductal_carcinoma	breast_cancer	DSMZ	female	breast	caucasian
NCIH647_LUNG	lung	carcinoma	mixed_adenosquamous_carcinoma		ATCC	male	lung_NSC	caucasian
PK59_PANCREAS	pancreas	carcinoma	NS	Pancreatic Cancer	JCRB		pancreas
HCC78_LUNG	lung	carcinoma	adenocarcinoma	lung_cancer	DSMZ	male	lung_NSC	caucasian
TE11_OESOPHAGUS	oesophagus	carcinoma	squamous_cell_carcinoma		GNF		esophagus
HEC1A_ENDOMETRIUM	endometrium	carcinoma	adenocarcinoma		NIBRI	female	endometrium
TE1_OESOPHAGUS	oesophagus	carcinoma	squamous_cell_carcinoma		JCRB	male	esophagus
RERFLCAD1_LUNG	lung	carcinoma	adenocarcinoma		HSRRB	male	lung_NSC	asian
TE5_OESOPHAGUS	oesophagus	carcinoma	squamous_cell_carcinoma		Riken	female	esophagus
TE15_OESOPHAGUS	oesophagus	carcinoma	squamous_cell_carcinoma		GNF	female	esophagus
ABC1_LUNG	lung	carcinoma	non_small_cell_carcinoma	lung_cancer	HSRRB	male	lung_NSC
DETROIT562_UPPER_AERODIGESTIVE_TRACT	upper_aerodigestive_tract	carcinoma	NS		ATCC	female	upper_aerodigestive	caucasian
BT474_BREAST	breast	carcinoma	ductal_carcinoma	breast_cancer	NIBRI	female	breast	caucasian
OVKATE_OVARY	ovary	carcinoma	adenocarcinoma	Ovarian Cancer	NIBRI	female	ovary	asian
NCIH1781_LUNG	lung	carcinoma	bronchioloalveolar_adenocarcinoma		ATCC	female	lung_NSC	caucasian
NCIH747_LARGE_INTESTINE	large_intestine	carcinoma	adenocarcinoma		NIBRI	male	colorectal	caucasian
RT4_URINARY_TRACT	urinary_tract	carcinoma	transitional_cell_carcinoma		ATCC	male	urinary_tract	caucasian
SW1417_LARGE_INTESTINE	large_intestine	carcinoma	adenocarcinoma		NIBRI	female	colorectal	caucasian
MDAMB415_BREAST	breast	carcinoma	NS	breast_adenocarcinoma	ATCC	female	breast	caucasian
MDAMB468_BREAST	breast	carcinoma	NS	breast_cancer	ATCC	female	breast	african_american
EFO21_OVARY	ovary	carcinoma	serous_carcinoma		NIBRI	female	ovary	caucasian
TCCPAN2_PANCREAS	pancreas	carcinoma	NS	Pancreatic Cancer	HSRRB	female	pancreas	asian
RMGI_OVARY	ovary	carcinoma	clear_cell_carcinoma		NIBRI	female	ovary
RT112_URINARY_TRACT	urinary_tract	carcinoma	transitional_cell_carcinoma		DSMZ	female	urinary_tract
NUGC3_STOMACH	stomach	carcinoma	NS		JHSF	male	stomach
OE19_OESOPHAGUS	oesophagus	carcinoma	adenocarcinoma		HPACC	male	esophagus
T84_LARGE_INTESTINE	large_intestine	carcinoma	adenocarcinoma		NIBRI	male	colorectal
NCIH2170_LUNG	lung	carcinoma	squamous_cell_carcinoma			male	lung_NSC
SQ1_LUNG	lung	carcinoma	squamous_cell_carcinoma	Lung Cancer	RIKEN		lung_NSC
NCIH2444_LUNG	lung	carcinoma	non_small_cell_carcinoma		ATCC	male	lung_NSC
KYSE30_OESOPHAGUS	oesophagus	carcinoma	squamous_cell_carcinoma	Esophageal Cancer	GNF	male	esophagus	asian
PATU8988T_PANCREAS	pancreas	carcinoma	ductal_carcinoma		GNF	female	pancreas
MKN7_STOMACH	stomach	carcinoma	tubular_adenocarcinoma		GNF	male	stomach	asian
NCIH2126_LUNG	lung	carcinoma	adenocarcinoma	lung_cancer	ATCC	male	lung_NSC	caucasian
HCC827_LUNG	lung	carcinoma	adenocarcinoma	lung_cancer	ATCC	female	lung_NSC	caucasian
UACC812_BREAST	breast	carcinoma	ductal_carcinoma	invasive_ductal_carcinoma	ATCC	female	breast
CL14_LARGE_INTESTINE	large_intestine	carcinoma	NS		DSMZ	male	colorectal
HCC1500_BREAST	breast	carcinoma	ductal_carcinoma	ductal_carcinoma	ATCC	female	breast	african_american
UACC893_BREAST	breast	carcinoma	ductal_carcinoma	breast_cancer	ATCC	female	breast	caucasian
COLO680N_OESOPHAGUS	oesophagus	carcinoma	squamous_cell_carcinoma		DSMZ	female	esophagus	african_american
COLO678_LARGE_INTESTINE	large_intestine	carcinoma	adenocarcinoma		DSMZ	male	colorectal
VMCUB1_URINARY_TRACT	urinary_tract	carcinoma	transitional_cell_carcinoma		DSMZ	male	urinary_tract
LXF289_LUNG	lung	carcinoma	adenocarcinoma		DSMZ	male	lung_NSC
CAL29_URINARY_TRACT	urinary_tract	carcinoma	transitional_cell_carcinoma		DSMZ	female	urinary_tract
NCIH1435_LUNG	lung	carcinoma	non_small_cell_carcinoma		ATCC	female	lung_NSC
NCIH2009_LUNG	lung	carcinoma	adenocarcinoma	lung_cancer	ATCC	female	lung_NSC	caucasian
HCC1419_BREAST	breast	carcinoma	ductal_carcinoma	breast_cancer	GNF	female	breast
BT483_BREAST	breast	carcinoma	ductal_carcinoma	breast_cancer	ATCC	female	breast	caucasian
HCC4006_LUNG	lung	carcinoma	adenocarcinoma	lung_cancer	ATCC	male	lung_NSC	caucasian
HCC1428_BREAST	breast	carcinoma	NS	breast_cancer	ATCC	female	breast	caucasian
ZR7530_BREAST	breast	carcinoma	ductal_carcinoma	breast_cancer	GNF	female	breast	african_american
NCIH1944_LUNG	lung	carcinoma	non_small_cell_carcinoma		ATCC	female	lung_NSC	caucasian
NCIH2405_LUNG	lung	carcinoma	adenocarcinoma			male	lung_NSC	caucasian
BFTC905_URINARY_TRACT	urinary_tract	carcinoma	transitional_cell_carcinoma		DSMZ	female	urinary_tract	asian
NCIH727_LUNG	lung	carcinoid-endocrine_tumour	NS		ATCC	female	other	caucasian
HCC2935_LUNG	lung	carcinoma	non_small_cell_carcinoma	lung_cancer	ATCC	male	lung_NSC	caucasian
KU1919_URINARY_TRACT	urinary_tract	carcinoma	transitional_cell_carcinoma		DSMZ	male	urinary_tract
CAL62_THYROID	thyroid	carcinoma	anaplastic_carcinoma		DSMZ	female	thyroid
LCLC97TM1_LUNG	lung	carcinoma	large_cell_carcinoma		DSMZ	male	lung_NSC	caucasian
BC3C_URINARY_TRACT	urinary_tract	carcinoma	transitional_cell_carcinoma		DSMZ	female	urinary_tract	caucasian
647V_URINARY_TRACT	urinary_tract	carcinoma	transitional_cell_carcinoma		DSMZ	male	urinary_tract
